# Supplementary material for: fac-Bromidotricarbonyl[2-(diisopropylphosphanyl)benzaldehyde-κ2 O,P]rhenium(I)
Source: Acta Crystallogr Sect E Struct Rep Online. 2012 Aug 23;68(Pt 9):m1201. doi: 10.1107/S1600536812035957 (PMC3435616; doi:10.1107/S1600536812035957)
Supplement: Supplementary file 1 [file e-68-m1201-sup1.cif]

##############################################################################
#                                                                            #
# This CIF contains the data in a paper accepted for publication in          #
# Acta Crystallographica Section E. It conforms to the requirements of       #
# Notes for Authors for Acta Crystallographica Section E, and has been       #
# peer reviewed under the auspices of the IUCr Commission on Journals.       #
#                                                                            #
# Full details of the Crystallographic Information File format               #
# are given in the paper "The Crystallographic Information File (CIF):       #
# a New Standard Archive File for Crystallography" by S. R. Hall, F. H.      #
# Allen and I. D. Brown [Acta Cryst. (1991), A47, 655-685].                  #
#                                                                            #
# The current version of the core CIF dictionary is obtainable from          #
# ftp://ftp.iucr.org/pub/cif_core.dic.                                       #
#                                                                            #
# Software is freely available for graphical display of the structure(s)     #
# in this CIF. For information consult the CIF software page                 #
# http://www.iucr.org/resources/cif/software.                                #
#                                                                            #
# This file may be used for bona fide research purposes within the           #
# scientific community so long as proper attribution is given to the journal # 
# article from which it was obtained.                                        #
#                                                                            #
##############################################################################
data_I
_audit_creation_method     SHELXL97
_chemical_name_systematic
;
<i>fac</i>-Bromidotricarbonyl[2-(diisopropylphosphanyl)benzaldehyde-
\k^2^<i>O</i>,<i>P</i>]rhenium(I)
;
_chemical_name_common     ?
_chemical_formula_moiety     'C16 H19 Br O4 P Re'
_chemical_formula_sum     'C16 H19 Br O4 P Re'
_chemical_formula_iupac     '[Re Br (C13 H19 O P) (CO)3]'
_chemical_formula_weight     572.39
_chemical_melting_point     ?
_symmetry_cell_setting     monoclinic
_symmetry_space_group_name_H-M     P21/c
_symmetry_space_group_name_hall     '-P 2ybc'
loop_
    _symmetry_equiv_pos_as_xyz
    'x, y, z'
    '-x, y+1/2, -z+1/2'
    '-x, -y, -z'
    'x, -y-1/2, z-1/2'
_cell_length_a     10.750(2)
_cell_length_b     15.194(3)
_cell_length_c     13.699(3)
_cell_angle_alpha     90.00
_cell_angle_beta     125.29(3)
_cell_angle_gamma     90.00
_cell_volume     1826.4(9)
_cell_formula_units_Z     4
_cell_measurement_reflns_used     165
_cell_measurement_theta_min     2.26
_cell_measurement_theta_max     28.30
_cell_measurement_temperature     200(2)
_cell_special_details     ?
_exptl_crystal_description     cube
_exptl_crystal_colour     orange
_exptl_crystal_size_max     0.43
_exptl_crystal_size_mid     0.33
_exptl_crystal_size_min     0.31
_exptl_crystal_density_diffrn     2.082
_exptl_crystal_density_meas     ?
_exptl_crystal_density_method     'not measured'
_exptl_crystal_F_000     1088
_exptl_absorpt_coefficient_mu     8.944
_exptl_absorpt_correction_type     numerical
_exptl_absorpt_process_details     'SADABS (Bruker, 1997)'
_exptl_absorpt_correction_T_min     0.630585
_exptl_absorpt_correction_T_max     1
_exptl_special_details
;
Spectroscopic data: ^1^H{^31^P} NMR (CDCl~3~): \d = 9.71, s, 1H, CHO; 7.99, dd,
^3^J~HH~ = 7.5 Hz, ^4^J~HH~ = 1.2 Hz, 1H, CH(arom); 7.89, dt, ^3^J~HH~ = 7.5
Hz, ^4^J~HH~ = 1.2 Hz, 1H, CH(arom); 7.78, dt, ^3^J~HH~ = 7.5 Hz, ^4^J~HH~ =
1.2 Hz, 1H, CH(arom); 7.72, dd, ^3^J~HH~ = 7.5 Hz, ^4^J~HH~ = 1.2 Hz, 1H,
CH(arom); 2.94, hept, ^3^J~HH~ = 7.0 Hz, 1H, CH(Me)~2~; 2.55, hept, ^3^J~HH~
= 6.9 Hz, 1H, CH(Me)~2~; 1.38, d, ^3^J~HH~ = 7.0 Hz, 3H, CH~3~; 1.31, d,
^3^J~HH~ = 7.0 Hz, 3H, CH~3~; 1.03, d, ^3^J~HH~ = 7.0 Hz, 3H, CH~3~; 0.97, d,
^3^J~HH~ = 6.9 Hz, 3H, CH~3~; ^31^P{^1^H} NMR (CDCl~3~): \d = 19.7, s;
^13^C{^31^P}{^1^H} NMR (CDCl~3~): \d = 200.6; 196.2; 190.3; 141.0; 136.0;
132.5; 131.6; 27.9; 23.3; 18.9; 18.2; 17.2; 16.2; IR \n~CO~ [cm^-1^]: 2041,
1949, 1905, 1634; UV vis (CHCl~3~): 414 nm (\e 2142); 261 nm (\e 9780); UV vis
(MeCN): 391 nm (\e 1794); 312 nm (sh); 257 nm (\e 7952); 214 nm (\e 27000)
;
_diffrn_ambient_temperature     200(2)
_diffrn_radiation_type     MoK\a
_diffrn_radiation_wavelength     0.71073
_diffrn_radiation_source     'fine-focus sealed tube'
_diffrn_radiation_monochromator     graphite
_diffrn_measurement_device_type     'Siemens SMART 1000 CCD'
_diffrn_measurement_method     \w
_diffrn_detector_area_resol_mean     8
_diffrn_reflns_number     18487
_diffrn_reflns_av_R_equivalents     0.0269
_diffrn_reflns_av_sigmaI/netI     0.0184
_diffrn_reflns_theta_min     2.26
_diffrn_reflns_theta_max     28.30
_diffrn_reflns_theta_full     28.30
_diffrn_measured_fraction_theta_max     0.975
_diffrn_measured_fraction_theta_full     0.975
_diffrn_reflns_limit_h_min     -14
_diffrn_reflns_limit_h_max     14
_diffrn_reflns_limit_k_min     -19
_diffrn_reflns_limit_k_max     19
_diffrn_reflns_limit_l_min     -17
_diffrn_reflns_limit_l_max     17
_diffrn_standards_number     ?
_diffrn_standards_interval_count     ?
_diffrn_standards_interval_time     ?
_diffrn_standards_decay_%     ?
_refine_special_details
;
Refinement of <i>F</i>^2^ against ALL reflections. The weighted
<i>R</i>-factor <i>wR</i> and goodness of fit <i>S</i> are based on
<i>F</i>^2^, conventional <i>R</i>-factors <i>R</i> are based on <i>F</i>,
with <i>F</i> set to zero for negative <i>F</i>^2^. The threshold expression
of <i>F</i>^2^ > \s(<i>F</i>^2^) is used only for calculating
<i>R</i>-factors(gt) <i>etc</i>. and is not relevant to the choice of
reflections for refinement. <i>R</i>-factors based on <i>F</i>^2^ are
statistically about twice as large as those based on <i>F</i>, and
<i>R</i>-factors based on ALL data will be even larger. The data of the
structure have been deposited at the CCDC with the reference number 894003
(Allen, 2002).
;
_reflns_number_total     4436
_reflns_number_gt     4095
_reflns_threshold_expression     I>2\s(I)
_refine_ls_structure_factor_coef     Fsqd
_refine_ls_matrix_type     full
_refine_ls_R_factor_all     0.0212
_refine_ls_R_factor_gt     0.0184
_refine_ls_wR_factor_gt     0.0445
_refine_ls_wR_factor_ref     0.0453
_refine_ls_goodness_of_fit_ref     1.110
_refine_ls_restrained_S_all     1.110
_refine_ls_number_reflns     4436
_refine_ls_number_parameters     221
_refine_ls_number_restraints     0
_refine_ls_hydrogen_treatment     mixed
_refine_ls_weighting_scheme     calc
_refine_ls_weighting_details
       'calc w = 1/[\s^2^(Fo^2^)+(0.0228P)^2^+0.9870P] where P=(Fo^2^+2Fc^2^)/3'
_atom_sites_solution_hydrogens     geom
_atom_sites_solution_primary     direct
_atom_sites_solution_secondary     difmap
_refine_ls_shift/su_max     0.002
_refine_ls_shift/su_mean     0.000
_refine_diff_density_max     0.511
_refine_diff_density_min     -1.038
_refine_ls_extinction_method     none
_refine_ls_extinction_coef     ?
loop_
    _atom_type_symbol
    _atom_type_description
    _atom_type_scat_dispersion_real
    _atom_type_scat_dispersion_imag
    _atom_type_scat_source
    'C' 'C' 0.0033 0.0016
                         'International Tables Vol C Tables 4.2.6.8 and 6.1.1.4'
    'H' 'H' 0.0000 0.0000
                         'International Tables Vol C Tables 4.2.6.8 and 6.1.1.4'
    'O' 'O' 0.0106 0.0060
                         'International Tables Vol C Tables 4.2.6.8 and 6.1.1.4'
    'P' 'P' 0.1023 0.0942
                         'International Tables Vol C Tables 4.2.6.8 and 6.1.1.4'
    'Br' 'Br' -0.2901 2.4595
                         'International Tables Vol C Tables 4.2.6.8 and 6.1.1.4'
    'Re' 'Re' -1.0185 7.2310
                         'International Tables Vol C Tables 4.2.6.8 and 6.1.1.4'
_computing_data_collection     'SMART (Bruker, 1997)'
_computing_cell_refinement     'SAINT (Bruker, 1997)'
_computing_data_reduction     'SAINT (Bruker, 1997)'
_computing_structure_solution     'SHELXS97 (Sheldrick, 2008)'
_computing_structure_refinement     'SHELXL97 (Sheldrick, 2008)'
_computing_molecular_graphics
;
XPMA (Zsolnai, 1996), ORTEP (Farrugia, 1997)
;
_computing_publication_material     'publCIF (Westrip, 2010)'
loop_
    _atom_site_type_symbol
    _atom_site_label
    _atom_site_fract_x
    _atom_site_fract_y
    _atom_site_fract_z
    _atom_site_U_iso_or_equiv
    _atom_site_adp_type
    _atom_site_calc_flag
    _atom_site_refinement_flags
    _atom_site_occupancy
    _atom_site_symmetry_multiplicity
    _atom_site_disorder_assembly
    _atom_site_disorder_group
    Re Re1 0.096757(10) 0.651316(6) 0.822326(9) 0.01984(4) Uani d . 1 1 . .
    Br Br1 0.09257(4) 0.70831(2) 1.00026(3) 0.03331(7) Uani d . 1 1 . .
    P P1 -0.17759(7) 0.68270(4) 0.68063(6) 0.01901(13) Uani d . 1 1 . .
    O O1 0.0136(2) 0.53062(12) 0.85118(17) 0.0246(4) Uani d . 1 1 . .
    O O2 0.2119(2) 0.83034(14) 0.8052(2) 0.0381(5) Uani d . 1 1 . .
    O O3 0.4316(2) 0.59455(16) 1.0029(2) 0.0446(6) Uani d . 1 1 . .
    O O4 0.1170(3) 0.57547(15) 0.6249(2) 0.0387(5) Uani d . 1 1 . .
    C C1 -0.2889(3) 0.63407(17) 0.7300(2) 0.0217(5) Uani d . 1 1 . .
    C C2 -0.4274(3) 0.6705(2) 0.6956(3) 0.0294(6) Uani d . 1 1 . .
    H H2 -0.4596 0.7228 0.6525 0.035(4) Uiso calc R 1 1 . .
    C C3 -0.5192(3) 0.6307(2) 0.7243(3) 0.0343(7) Uani d . 1 1 . .
    H H3 -0.6104 0.6571 0.7013 0.035(4) Uiso calc R 1 1 . .
    C C4 -0.4759(3) 0.5528(2) 0.7861(3) 0.0320(6) Uani d . 1 1 . .
    H H4 -0.5383 0.5258 0.8038 0.035(4) Uiso calc R 1 1 . .
    C C5 -0.3387(3) 0.51476(19) 0.8221(2) 0.0275(6) Uani d . 1 1 . .
    H H5 -0.3092 0.4618 0.8638 0.035(4) Uiso calc R 1 1 . .
    C C6 -0.2436(3) 0.55548(17) 0.7962(2) 0.0220(5) Uani d . 1 1 . .
    C C7 -0.1008(3) 0.50735(17) 0.8444(2) 0.0231(5) Uani d . 1 1 . .
    C C8 -0.2409(3) 0.79816(17) 0.6455(3) 0.0273(6) Uani d . 1 1 . .
    H H8 -0.3526 0.7981 0.5939 0.038(9) Uiso calc R 1 1 . .
    C C9 -0.1909(4) 0.8520(2) 0.7555(3) 0.0427(8) Uani d . 1 1 . .
    H H9A -0.0820 0.8576 0.8046 0.049(4) Uiso calc R 1 1 . .
    H H9B -0.2227 0.8231 0.8000 0.049(4) Uiso calc R 1 1 . .
    H H9C -0.2365 0.9093 0.7316 0.049(4) Uiso calc R 1 1 . .
    C C10 -0.1865(4) 0.8395(2) 0.5746(3) 0.0390(8) Uani d . 1 1 . .
    H H10A -0.2189 0.8998 0.5572 0.049(4) Uiso calc R 1 1 . .
    H H10B -0.2292 0.8077 0.5011 0.049(4) Uiso calc R 1 1 . .
    H H10C -0.0773 0.8368 0.6209 0.049(4) Uiso calc R 1 1 . .
    C C11 -0.2622(3) 0.6290(2) 0.5325(3) 0.0288(6) Uani d . 1 1 . .
    H H11 -0.2026 0.6485 0.5029 0.030(9) Uiso calc R 1 1 . .
    C C12 -0.4282(4) 0.6553(2) 0.4382(3) 0.0429(8) Uani d . 1 1 . .
    H H12A -0.4655 0.6244 0.3650 0.048(4) Uiso calc R 1 1 . .
    H H12B -0.4338 0.7176 0.4242 0.048(4) Uiso calc R 1 1 . .
    H H12C -0.4892 0.6404 0.4663 0.048(4) Uiso calc R 1 1 . .
    C C13 -0.2484(4) 0.5296(2) 0.5436(3) 0.0357(7) Uani d . 1 1 . .
    H H13A -0.3162 0.5073 0.5620 0.048(4) Uiso calc R 1 1 . .
    H H13B -0.1455 0.5138 0.6063 0.048(4) Uiso calc R 1 1 . .
    H H13C -0.2749 0.5047 0.4694 0.048(4) Uiso calc R 1 1 . .
    C C14 0.1677(3) 0.76221(19) 0.8091(2) 0.0262(6) Uani d . 1 1 . .
    C C15 0.3070(3) 0.6152(2) 0.9370(3) 0.0296(6) Uani d . 1 1 . .
    C C16 0.1055(3) 0.60419(18) 0.6968(3) 0.0256(6) Uani d . 1 1 . .
    H H7 -0.101(3) 0.4472(19) 0.876(2) 0.015(7) Uiso d . 1 1 . .
loop_
    _atom_site_aniso_label
    _atom_site_aniso_U_11
    _atom_site_aniso_U_22
    _atom_site_aniso_U_33
    _atom_site_aniso_U_12
    _atom_site_aniso_U_13
    _atom_site_aniso_U_23
    Re1 0.01570(6) 0.01934(6) 0.02291(6) -0.00064(3) 0.01024(4) 0.00179(4)
    Br1 0.04358(17) 0.02932(15) 0.02861(14) -0.00256(12) 0.02177(13)
                                                                    -0.00259(12)
    P1 0.0162(3) 0.0179(3) 0.0219(3) -0.0005(2) 0.0105(2) 0.0015(3)
    O1 0.0244(9) 0.0195(9) 0.0297(10) 0.0009(7) 0.0155(8) 0.0024(8)
    O2 0.0290(11) 0.0302(11) 0.0431(13) -0.0090(9) 0.0139(10) 0.0058(10)
    O3 0.0185(10) 0.0465(14) 0.0523(14) 0.0029(9) 0.0110(10) 0.0147(11)
    O4 0.0445(13) 0.0394(13) 0.0460(13) -0.0008(10) 0.0342(11) -0.0043(10)
    C1 0.0184(12) 0.0227(13) 0.0240(13) -0.0042(10) 0.0122(10) -0.0025(10)
    C2 0.0242(14) 0.0278(15) 0.0385(16) -0.0006(11) 0.0194(12) 0.0019(12)
    C3 0.0220(14) 0.0438(18) 0.0406(17) -0.0017(12) 0.0201(13) -0.0037(14)
    C4 0.0296(15) 0.0386(17) 0.0346(15) -0.0143(13) 0.0225(13) -0.0074(13)
    C5 0.0296(14) 0.0285(14) 0.0261(13) -0.0083(11) 0.0172(11) -0.0033(11)
    C6 0.0238(12) 0.0200(13) 0.0227(12) -0.0051(10) 0.0136(10) -0.0037(10)
    C7 0.0265(13) 0.0186(13) 0.0242(13) -0.0033(10) 0.0147(11) -0.0013(10)
    C8 0.0219(13) 0.0190(13) 0.0375(15) 0.0028(10) 0.0151(12) 0.0069(11)
    C9 0.0440(19) 0.0245(16) 0.054(2) 0.0056(13) 0.0251(17) -0.0042(14)
    C10 0.0322(16) 0.0329(17) 0.0437(19) -0.0016(12) 0.0171(14) 0.0165(14)
    C11 0.0243(13) 0.0342(15) 0.0253(14) 0.0002(11) 0.0127(11) -0.0040(12)
    C12 0.0294(16) 0.053(2) 0.0275(16) -0.0033(14) 0.0055(13) -0.0007(14)
    C13 0.0361(16) 0.0339(17) 0.0338(16) -0.0083(13) 0.0184(13) -0.0114(13)
    C14 0.0182(12) 0.0294(15) 0.0268(14) 0.0000(10) 0.0106(10) 0.0037(11)
    C15 0.0241(14) 0.0283(15) 0.0338(15) -0.0038(11) 0.0152(12) 0.0044(12)
    C16 0.0210(12) 0.0241(14) 0.0316(14) 0.0002(10) 0.0151(11) 0.0033(11)
_geom_special_details
;
All e.s.d.'s (except the e.s.d. in the dihedral angle between two l.s. planes)
are estimated using the full covariance matrix. The cell e.s.d.'s are taken
into account individually in the estimation of e.s.d.'s in distances, angles
and torsion angles; correlations between e.s.d.'s in cell parameters are only
used when they are defined by crystal symmetry. An approximate (isotropic)
treatment of cell e.s.d.'s is used for estimating e.s.d.'s involving l.s.
planes.
;
loop_
    _geom_bond_atom_site_label_1
    _geom_bond_atom_site_label_2
    _geom_bond_site_symmetry_2
    _geom_bond_distance
    _geom_bond_publ_flag
    Re1 C14 . 1.901(3) yes
    Re1 C15 . 1.943(3) yes
    Re1 C16 . 1.915(3) yes
    Re1 O1 . 2.1739(18) yes
    Re1 P1 . 2.4655(13) yes
    Re1 Br1 . 2.6116(6) yes
    P1 C1 . 1.835(3) ?
    P1 C8 . 1.842(3) ?
    P1 C11 . 1.865(3) ?
    O1 C7 . 1.231(3) ?
    O2 C14 . 1.153(3) ?
    O3 C15 . 1.144(3) ?
    O4 C16 . 1.148(3) ?
    C1 C2 . 1.392(4) ?
    C1 C6 . 1.406(4) ?
    C2 C3 . 1.393(4) ?
    C2 H2 . 0.9300 ?
    C3 C4 . 1.371(5) ?
    C3 H3 . 0.9300 ?
    C4 C5 . 1.383(4) ?
    C4 H4 . 0.9300 ?
    C5 C6 . 1.405(3) ?
    C5 H5 . 0.9300 ?
    C6 C7 . 1.468(4) ?
    C7 H7 . 1.01(3) ?
    C8 C9 . 1.514(5) ?
    C8 C10 . 1.528(4) ?
    C8 H8 . 0.9800 ?
    C9 H9A . 0.9600 ?
    C9 H9B . 0.9600 ?
    C9 H9C . 0.9600 ?
    C10 H10A . 0.9600 ?
    C10 H10B . 0.9600 ?
    C10 H10C . 0.9600 ?
    C11 C13 . 1.517(4) ?
    C11 C12 . 1.533(4) ?
    C11 H11 . 0.9800 ?
    C12 H12A . 0.9600 ?
    C12 H12B . 0.9600 ?
    C12 H12C . 0.9600 ?
    C13 H13A . 0.9600 ?
    C13 H13B . 0.9600 ?
    C13 H13C . 0.9600 ?
loop_
    _geom_angle_atom_site_label_1
    _geom_angle_atom_site_label_2
    _geom_angle_atom_site_label_3
    _geom_angle_site_symmetry_1
    _geom_angle_site_symmetry_3
    _geom_angle
    _geom_angle_publ_flag
    C14 Re1 C16 . . 90.87(12) ?
    C14 Re1 C15 . . 89.06(12) ?
    C16 Re1 C15 . . 89.00(12) ?
    C14 Re1 O1 . . 174.15(10) ?
    C16 Re1 O1 . . 94.97(9) ?
    C15 Re1 O1 . . 91.35(10) ?
    C14 Re1 P1 . . 96.71(8) ?
    C16 Re1 P1 . . 91.28(8) ?
    C15 Re1 P1 . . 174.22(8) ?
    O1 Re1 P1 . . 82.87(5) ?
    C14 Re1 Br1 . . 91.10(9) ?
    C16 Re1 Br1 . . 177.00(8) ?
    C15 Re1 Br1 . . 88.77(10) ?
    O1 Re1 Br1 . . 83.07(5) ?
    P1 Re1 Br1 . . 90.74(3) ?
    C1 P1 C8 . . 104.98(12) ?
    C1 P1 C11 . . 102.31(13) ?
    C8 P1 C11 . . 104.94(14) ?
    C1 P1 Re1 . . 111.71(9) ?
    C8 P1 Re1 . . 118.89(9) ?
    C11 P1 Re1 . . 112.42(10) ?
    C7 O1 Re1 . . 136.60(18) ?
    C2 C1 C6 . . 117.4(2) ?
    C2 C1 P1 . . 120.9(2) ?
    C6 C1 P1 . . 121.56(19) ?
    C1 C2 C3 . . 121.7(3) ?
    C1 C2 H2 . . 119.1 ?
    C3 C2 H2 . . 119.1 ?
    C4 C3 C2 . . 120.4(3) ?
    C4 C3 H3 . . 119.8 ?
    C2 C3 H3 . . 119.8 ?
    C3 C4 C5 . . 119.6(3) ?
    C3 C4 H4 . . 120.2 ?
    C5 C4 H4 . . 120.2 ?
    C4 C5 C6 . . 120.5(3) ?
    C4 C5 H5 . . 119.7 ?
    C6 C5 H5 . . 119.7 ?
    C5 C6 C1 . . 120.4(2) ?
    C5 C6 C7 . . 113.0(2) ?
    C1 C6 C7 . . 126.6(2) ?
    O1 C7 C6 . . 129.1(2) ?
    O1 C7 H7 . . 118.4(15) ?
    C6 C7 H7 . . 112.5(15) ?
    C9 C8 C10 . . 111.4(3) ?
    C9 C8 P1 . . 112.9(2) ?
    C10 C8 P1 . . 109.7(2) ?
    C9 C8 H8 . . 107.5 ?
    C10 C8 H8 . . 107.5 ?
    P1 C8 H8 . . 107.5 ?
    C8 C9 H9A . . 109.5 ?
    C8 C9 H9B . . 109.5 ?
    H9A C9 H9B . . 109.5 ?
    C8 C9 H9C . . 109.5 ?
    H9A C9 H9C . . 109.5 ?
    H9B C9 H9C . . 109.5 ?
    C8 C10 H10A . . 109.5 ?
    C8 C10 H10B . . 109.5 ?
    H10A C10 H10B . . 109.5 ?
    C8 C10 H10C . . 109.5 ?
    H10A C10 H10C . . 109.5 ?
    H10B C10 H10C . . 109.5 ?
    C13 C11 C12 . . 110.0(3) ?
    C13 C11 P1 . . 111.6(2) ?
    C12 C11 P1 . . 113.6(2) ?
    C13 C11 H11 . . 107.1 ?
    C12 C11 H11 . . 107.1 ?
    P1 C11 H11 . . 107.1 ?
    C11 C12 H12A . . 109.5 ?
    C11 C12 H12B . . 109.5 ?
    H12A C12 H12B . . 109.5 ?
    C11 C12 H12C . . 109.5 ?
    H12A C12 H12C . . 109.5 ?
    H12B C12 H12C . . 109.5 ?
    C11 C13 H13A . . 109.5 ?
    C11 C13 H13B . . 109.5 ?
    H13A C13 H13B . . 109.5 ?
    C11 C13 H13C . . 109.5 ?
    H13A C13 H13C . . 109.5 ?
    H13B C13 H13C . . 109.5 ?
    O2 C14 Re1 . . 177.4(3) ?
    O3 C15 Re1 . . 178.6(3) ?
    O4 C16 Re1 . . 177.2(2) ?
_iucr_refine_instructions_details
;
TITL ca10b in P2(1)/c
CELL 0.71073  10.7504  15.1936  13.6992  90.000 125.293  90.000
ZERR    4.00   0.0022   0.0030   0.0027   0.000   0.030   0.000
LATT  1
SYMM -X, 0.5+Y, 0.5-Z
SFAC C H O P BR RE
UNIT 64 76 16 4 4 4
L.S. 12
ACTA
BOND $H
FMAP 2
PLAN 20
WGHT    0.022800    0.987000
FVAR       0.29834   0.03545   0.03828   0.04860   0.03026   0.04803
RE1   6    0.096757    0.651316    0.822326    11.00000    0.01570    0.01934 =
         0.02291    0.00179    0.01024   -0.00064
BR1   5    0.092575    0.708312    1.000261    11.00000    0.04358    0.02932 =
         0.02861   -0.00259    0.02177   -0.00256
P1    4   -0.177589    0.682701    0.680632    11.00000    0.01621    0.01791 =
         0.02192    0.00145    0.01045   -0.00048
O1    3    0.013632    0.530625    0.851185    11.00000    0.02436    0.01946 =
         0.02971    0.00239    0.01554    0.00087
O2    3    0.211854    0.830337    0.805237    11.00000    0.02905    0.03017 =
         0.04310    0.00580    0.01387   -0.00900
O3    3    0.431569    0.594552    1.002897    11.00000    0.01849    0.04649 =
         0.05231    0.01474    0.01096    0.00292
O4    3    0.117033    0.575473    0.624861    11.00000    0.04452    0.03938 =
         0.04604   -0.00431    0.03416   -0.00083
C1    1   -0.288869    0.634072    0.729985    11.00000    0.01840    0.02273 =
         0.02396   -0.00255    0.01223   -0.00420
C2    1   -0.427438    0.670533    0.695644    11.00000    0.02424    0.02777 =
         0.03845    0.00193    0.01937   -0.00062
AFIX  43
H2    2   -0.459594    0.722842    0.652453    11.00000   21.00000
AFIX   0
C3    1   -0.519225    0.630704    0.724291    11.00000    0.02198    0.04383 =
         0.04063   -0.00367    0.02008   -0.00174
AFIX  43
H3    2   -0.610440    0.657108    0.701312    11.00000   21.00000
AFIX   0
C4    1   -0.475857    0.552831    0.786147    11.00000    0.02959    0.03864 =
         0.03458   -0.00743    0.02246   -0.01432
AFIX  43
H4    2   -0.538272    0.525783    0.803790    11.00000   21.00000
AFIX   0
C5    1   -0.338717    0.514762    0.822136    11.00000    0.02963    0.02854 =
         0.02614   -0.00327    0.01720   -0.00832
AFIX  43
H5    2   -0.309205    0.461799    0.863816    11.00000   21.00000
AFIX   0
C6    1   -0.243577    0.555483    0.796218    11.00000    0.02375    0.01997 =
         0.02268   -0.00375    0.01364   -0.00507
C7    1   -0.100817    0.507346    0.844438    11.00000    0.02651    0.01864 =
         0.02417   -0.00133    0.01471   -0.00332
C8    1   -0.240896    0.798164    0.645500    11.00000    0.02191    0.01902 =
         0.03755    0.00692    0.01514    0.00278
AFIX  13
H8    2   -0.352572    0.798087    0.593887    11.00000   31.00000
AFIX   0
C9    1   -0.190932    0.851971    0.755484    11.00000    0.04396    0.02452 =
         0.05400   -0.00424    0.02514    0.00565
AFIX 137
H9A   2   -0.081965    0.857625    0.804586    11.00000   41.00000
H9B   2   -0.222652    0.823068    0.800012    11.00000   41.00000
H9C   2   -0.236495    0.909342    0.731599    11.00000   41.00000
AFIX   0
C10   1   -0.186504    0.839459    0.574589    11.00000    0.03215    0.03285 =
         0.04370    0.01652    0.01706   -0.00157
AFIX 137
H10A  2   -0.218852    0.899767    0.557157    11.00000   41.00000
H10B  2   -0.229186    0.807740    0.501146    11.00000   41.00000
H10C  2   -0.077305    0.836810    0.620921    11.00000   41.00000
AFIX   0
C11   1   -0.262158    0.629021    0.532455    11.00000    0.02428    0.03415 =
         0.02529   -0.00395    0.01275    0.00020
AFIX  13
H11   2   -0.202632    0.648504    0.502902    11.00000   51.00000
AFIX   0
C12   1   -0.428205    0.655328    0.438151    11.00000    0.02939    0.05282 =
         0.02752   -0.00069    0.00549   -0.00330
AFIX 137
H12A  2   -0.465549    0.624434    0.364964    11.00000   61.00000
H12B  2   -0.433818    0.717582    0.424180    11.00000   61.00000
H12C  2   -0.489223    0.640439    0.466260    11.00000   61.00000
AFIX   0
C13   1   -0.248441    0.529559    0.543566    11.00000    0.03608    0.03385 =
         0.03385   -0.01141    0.01835   -0.00833
AFIX 137
H13A  2   -0.316199    0.507258    0.561992    11.00000   61.00000
H13B  2   -0.145522    0.513788    0.606332    11.00000   61.00000
H13C  2   -0.274922    0.504707    0.469403    11.00000   61.00000
AFIX   0
C14   1    0.167702    0.762211    0.809107    11.00000    0.01820    0.02936 =
         0.02679    0.00368    0.01060    0.00004
C15   1    0.307041    0.615235    0.936961    11.00000    0.02409    0.02829 =
         0.03383    0.00437    0.01523   -0.00378
C16   1    0.105506    0.604187    0.696757    11.00000    0.02103    0.02408 =
         0.03157    0.00328    0.01509    0.00024
REM aldehyde H atom found and isotropically refined
H7    2   -0.101156    0.447157    0.875574    11.00000    0.01539
HKLF   4
REM  ca10b in P2(1)/c
REM R1 =  0.0184 for   4095 Fo > 4sig(Fo)  and  0.0212 for all   4436 data
REM    221 parameters refined using      0 restraints
END
WGHT      0.0228      0.9879
REM Highest difference peak  0.511,  deepest hole -1.038,  1-sigma level  0.108
Q1    1   0.0877  0.6884  0.8632  11.00000  0.05    0.51
Q2    1   0.0084  0.6414  0.7830  11.00000  0.05    0.45
Q3    1  -0.4599  0.6513  0.7241  11.00000  0.05    0.44
Q4    1   0.1272  0.5979  0.8515  11.00000  0.05    0.42
Q5    1   0.1004  0.6953  0.7802  11.00000  0.05    0.40
Q6    1  -0.2141  0.8190  0.6165  11.00000  0.05    0.39
Q7    1  -0.2372  0.6493  0.7215  11.00000  0.05    0.38
Q8    1   0.1008  0.6011  0.7766  11.00000  0.05    0.37
Q9    1   0.4619  0.6495  1.0910  11.00000  0.05    0.37
Q10   1   0.1201  0.7121  0.8510  11.00000  0.05    0.37
Q11   1  -0.2184  0.7435  0.6534  11.00000  0.05    0.36
Q12   1  -0.5328  0.7132  0.2860  11.00000  0.05    0.35
Q13   1  -0.3995  0.5404  0.8070  11.00000  0.05    0.33
Q14   1  -0.4462  0.5978  0.7790  11.00000  0.05    0.33
Q15   1  -0.2568  0.6046  0.7774  11.00000  0.05    0.32
Q16   1   0.3665  0.7082  1.0249  11.00000  0.05    0.32
Q17   1   0.3280  0.7944  0.9281  11.00000  0.05    0.31
Q18   1  -0.3689  0.6409  0.7037  11.00000  0.05    0.31
Q19   1   0.2287  0.7872  0.7873  11.00000  0.05    0.30
Q20   1   0.0885  0.6179  0.8735  11.00000  0.05    0.30
;
data_global
_journal_date_recd_electronic     2012-07-13
_journal_date_accepted     2012-08-15
_journal_name_full     'Acta Crystallographica, Section E'
_journal_year     2012
_journal_volume     68
_journal_issue      9
_journal_page_first     m1201
_journal_page_last     m1201
_journal_paper_category     QM
_journal_paper_doi     10.1107/S1600536812035957
_journal_coeditor_code     VN2046
_publ_contact_author_name     'Olaf Walter'
_publ_contact_author_address
;
IKFT
KIT-Campus Nord
Hermann-von-Helmholtz-Platz 1
76344 Eggenstein-Leopoldshafen
Germany
;
_publ_contact_author_email     olaf.walter@ec.europa.eu
_publ_contact_author_fax     ?
_publ_contact_author_phone     '+497247951155'
_publ_section_title
;\
<i>fac</i>-Bromidotricarbonyl[2-(diisopropylphosphanyl)benzaldehyde-\
\k^2^<i>O</i>,<i>P</i>]rhenium(I)
;
loop_
    _publ_author_name
    _publ_author_footnote
    _publ_author_address
    'Apostolidis, Christos' .
;
European Commission
Joint Research Centre
Institute for Transuranium Elements
Hermann-von-Helmholtz-Platz 1
76344 Eggenstein-Leopoldshafen
Germany
;
    'Ahlmann, Martin' .
;
IKFT
KIT-Campus Nord
Hermann-von-Helmholtz-Platz 1
76344 Eggenstein-Leopoldshafen
Germany
;
    'Walter, Olaf'
;
Current address: European Commission, Joint Research Centre,
Institute for Transuranium Elements, Hermann-von-Helmholtz-Platz 1,
76344 Eggenstein-Leopoldshafen, Germany.
;
;
IKFT
KIT-Campus Nord
Hermann-von-Helmholtz-Platz 1
76344 Eggenstein-Leopoldshafen
Germany
;
