# Supplementary material for: fac-Bromidotricarbonyl[2-(diisopropylphosphanyl)benzaldehyde-κ2 O,P]rhenium(I)
Source: Acta Crystallogr Sect E Struct Rep Online. 2012 Aug 23;68(Pt 9):m1201. doi: 10.1107/S1600536812035957 (PMC3435616; doi:10.1107/S1600536812035957)
Supplement: Supplementary file 2 [file e-68-m1201-Isup2.hkl]

# 
# h,k,l, Fc-squared, Fo-squared, sigma(Fo-squared) and status flag 
# 
data_I
_shelx_title ' ca10b in P2(1)/c' 
_shelx_refln_list_code          4 
_shelx_F_calc_maximum      350.64 
_exptl_crystal_F_000      1088.00 
_reflns_d_resolution_high  0.7496 
 
loop_ 
 _symmetry_equiv_pos_as_xyz 
 'x, y, z' 
 '-x, y+1/2, -z+1/2' 
 '-x, -y, -z' 
 'x, -y-1/2, z-1/2' 
 
_cell_length_a    10.7504 
_cell_length_b    15.1936 
_cell_length_c    13.6992 
_cell_angle_alpha  90.000 
_cell_angle_beta  125.293 
_cell_angle_gamma  90.000 
 
_shelx_F_squared_multiplier     1.000 
 
loop_ 
 _refln_index_h 
 _refln_index_k 
 _refln_index_l 
 _refln_F_squared_calc 
 _refln_F_squared_meas 
 _refln_F_squared_sigma 
 _refln_observed_status 
   1   0   0   122947.23    89854.73    471.98 o 
   2   0   0     2449.27     2654.27     38.76 o 
   3   0   0    37210.38    37775.63    143.12 o 
   4   0   0    37734.30    35630.97    233.62 o 
   5   0   0    61976.65    61513.02    497.07 o 
   6   0   0    44738.64    45026.48    372.59 o 
   7   0   0     7072.80     7274.70    204.84 o 
   8   0   0        8.49        0.11     21.26 o 
   9   0   0    11193.01    11118.22    158.77 o 
  10   0   0    18198.76    18499.38    552.36 o 
  11   0   0    14437.44    14647.27    810.65 o 
   1   1   0    11419.75    11964.96    103.41 o 
   2   1   0    99012.44    89588.80    408.43 o 
   3   1   0   115216.07   105901.80    762.00 o 
   4   1   0    50896.71    50567.81    484.07 o 
   5   1   0      479.38      435.92     16.55 o 
   6   1   0    11296.50    11753.20     97.23 o 
   7   1   0    28389.45    28644.69    175.67 o 
   8   1   0    28017.58    28151.63    297.39 o 
   9   1   0     7981.17     8283.48    177.92 o 
  10   1   0      133.11      114.12     41.09 o 
  11   1   0     1917.74     1955.44     95.61 o 
   0   2   0    31176.55    28741.04    292.33 o 
   1   2   0    24415.99    23771.04    183.59 o 
   2   2   0      115.42      157.95     10.87 o 
   3   2   0    11388.73    12318.85     56.32 o 
   4   2   0    13165.97    13633.81    168.13 o 
   5   2   0     5603.18     5510.91     56.41 o 
   6   2   0     6695.23     6971.61     67.96 o 
   7   2   0     2661.40     2785.18     48.43 o 
   8   2   0      804.15      804.03     37.55 o 
   9   2   0      212.87      239.82     24.74 o 
  10   2   0     2511.44     2694.95     92.93 o 
  11   2   0     2285.27     2393.08    150.47 o 
   1   3   0       29.74       95.25     19.01 o 
   2   3   0       45.85      117.62      6.90 o 
   3   3   0     4686.01     5393.33     39.57 o 
   4   3   0        5.58       21.54      7.99 o 
   5   3   0      167.59      225.51     15.78 o 
   6   3   0      657.90      670.36     23.09 o 
   7   3   0      145.29      162.40     15.76 o 
   8   3   0      283.25      310.91     24.25 o 
   9   3   0      331.02      333.29     26.82 o 
  10   3   0      187.26      211.11     29.93 o 
  11   3   0      254.67      265.86     45.66 o 
   0   4   0    51603.44    48689.41    610.13 o 
   1   4   0     4747.66     4839.70     68.36 o 
   2   4   0      899.34      907.86     14.27 o 
   3   4   0     6226.56     6604.51     75.65 o 
   4   4   0     8925.65     8947.42    114.48 o 
   5   4   0    15753.68    16213.43    157.38 o 
   6   4   0    11647.58    11926.97    133.42 o 
   7   4   0      829.65      873.88     41.95 o 
   8   4   0        9.82       44.96     23.15 o 
   9   4   0     2836.42     2906.08     56.12 o 
  10   4   0     7044.38     7024.61    107.40 o 
  11   4   0     3415.07     3816.20     96.39 o 
   1   5   0     6011.73     5961.30     40.81 o 
   2   5   0    24682.41    24655.54    177.89 o 
   3   5   0    27016.16    27371.61    235.75 o 
   4   5   0    21821.89    21515.01    192.64 o 
   5   5   0     1113.13     1179.08     25.64 o 
   6   5   0     6217.20     6323.40     91.59 o 
   7   5   0    21516.78    21873.47    332.41 o 
   8   5   0    24295.52    24220.44    325.79 o 
   9   5   0     3266.91     3465.22     61.96 o 
  10   5   0      118.25      155.78     26.87 o 
  11   5   0     1662.06     1712.31    185.94 o 
   0   6   0    82111.27    81435.81    914.28 o 
   1   6   0    29615.61    29214.52    298.75 o 
   2   6   0      402.89      415.31     18.60 o 
   3   6   0     4160.23     4120.86     53.21 o 
   4   6   0    12015.46    11950.98     96.74 o 
   5   6   0    11007.31    10892.90    111.50 o 
   6   6   0     9608.99     9899.54     98.39 o 
   7   6   0     4121.54     4184.10     88.83 o 
   8   6   0       55.71       86.44     19.39 o 
   9   6   0     3718.16     3893.23     95.47 o 
  10   6   0     7888.49     7970.82    104.32 o 
  11   6   0     5955.38     5898.49    177.40 o 
   1   7   0      733.24     1007.75     35.03 o 
   2   7   0     5793.63     5823.37     49.74 o 
   3   7   0     4897.30     4878.51     69.26 o 
   4   7   0    11359.83    11301.33    143.14 o 
   5   7   0      465.79      491.81     19.86 o 
   6   7   0      383.92      379.96     22.43 o 
   7   7   0     5518.79     5733.26     72.06 o 
   8   7   0     2900.10     3039.95     55.82 o 
   9   7   0      429.23      442.00     34.23 o 
  10   7   0        5.48        3.25     26.69 o 
   0   8   0       42.35       71.94     12.46 o 
   1   8   0       98.17      141.85     15.03 o 
   2   8   0      281.25      365.96     15.38 o 
   3   8   0     1634.70     1758.26     32.54 o 
   4   8   0      160.70      215.13     13.68 o 
   5   8   0     3176.93     3341.73     45.85 o 
   6   8   0      231.24      297.17     23.85 o 
   7   8   0       26.93       30.18     19.23 o 
   8   8   0      156.36      172.05     24.15 o 
   9   8   0      233.96      283.70     32.98 o 
  10   8   0      392.03      346.25     35.88 o 
   1   9   0     1623.86     1517.03     29.48 o 
   2   9   0    10885.95    10697.77    246.53 o 
   3   9   0     5745.42     5807.76     98.86 o 
   4   9   0     1164.32     1179.10     30.63 o 
   5   9   0      101.21      101.04     18.48 o 
   6   9   0      448.60      450.22     27.38 o 
   7   9   0     1614.69     1535.05     58.44 o 
   8   9   0     3128.60     3088.95     59.42 o 
   9   9   0     1618.19     1641.33     69.43 o 
  10   9   0      419.76      362.56     46.19 o 
   0  10   0    15400.29    15941.63    152.47 o 
   1  10   0     8085.69     8121.37    160.01 o 
   2  10   0     1659.75     1683.27     72.18 o 
   3  10   0     1475.82     1491.61     35.24 o 
   4  10   0     3946.07     3817.63     76.86 o 
   5  10   0     8745.14     8680.83    176.90 o 
   6  10   0     6184.90     6153.51     98.27 o 
   7  10   0     1313.38     1294.20     42.40 o 
   8  10   0      385.12      382.50     30.47 o 
   9  10   0     2322.05     2358.33     63.69 o 
  10  10   0     4722.36     4332.83    126.69 o 
   1  11   0     3620.02     3297.79     53.01 o 
   2  11   0     8094.28     7863.46    106.66 o 
   3  11   0     3789.71     3844.18     55.58 o 
   4  11   0     2809.31     2909.97     58.50 o 
   5  11   0       18.78        9.81     18.40 o 
   6  11   0     1191.26     1195.32     41.94 o 
   7  11   0     5851.81     5848.50    120.05 o 
   8  11   0     4798.27     4804.23    118.82 o 
   9  11   0     1115.53     1202.66     56.64 o 
   0  12   0      312.98      315.24     35.24 o 
   1  12   0      196.85      225.51     23.39 o 
   2  12   0        0.62       -9.58     21.02 o 
   3  12   0     1201.08     1273.75     42.20 o 
   4  12   0     2119.91     2063.94     44.63 o 
   5  12   0       61.91       83.10     21.51 o 
   6  12   0       51.19       68.01     22.75 o 
   7  12   0       39.23       63.66     24.29 o 
   8  12   0      259.03      305.36     43.11 o 
   9  12   0      341.32      345.63     38.92 o 
   1  13   0     1473.16     1580.17     53.92 o 
   2  13   0     5950.67     5744.11     87.29 o 
   3  13   0     6726.90     6533.13     83.96 o 
   4  13   0     1276.15     1208.35     70.38 o 
   5  13   0      194.50      164.89     27.40 o 
   6  13   0      282.40      293.72     31.51 o 
   7  13   0      549.73      565.23     44.12 o 
   8  13   0     1298.32     1363.32     50.97 o 
   0  14   0    13249.76    12889.95    417.37 o 
   1  14   0    10548.36    10535.82    208.10 o 
   2  14   0     2790.71     2861.40    107.91 o 
   3  14   0      312.61      267.07     32.83 o 
   4  14   0     7787.48     7628.85    160.25 o 
   5  14   0    17096.77    16803.96    554.66 o 
   6  14   0    10282.36     9922.29    171.03 o 
   7  14   0     2145.04     2050.15     64.85 o 
   8  14   0      431.04      420.74     45.10 o 
   1  15   0     7905.26     7493.91    171.53 o 
   2  15   0    21638.17    21164.73    419.26 o 
   3  15   0    17901.26    16736.85    164.74 o 
   4  15   0     4616.92     4514.10    165.78 o 
   5  15   0      240.70      218.35     31.72 o 
   6  15   0     2196.94     2246.11     92.87 o 
   7  15   0     6334.39     6450.55    126.06 o 
   0  16   0    10854.67    11064.68    554.27 o 
   1  16   0     8802.33     8496.48    257.54 o 
   2  16   0     3428.90     3448.73    121.44 o 
   3  16   0      112.38      153.98     34.38 o 
   4  16   0     5454.44     5442.66    150.66 o 
   5  16   0     6989.52     7027.59    208.19 o 
   6  16   0     7338.90     7334.61    239.79 o 
   7  16   0     1225.01     1297.17    116.39 o 
   1  17   0     2245.91     2370.52     73.70 o 
   2  17   0     2939.94     3091.44     81.71 o 
   3  17   0     1717.85     1686.88     67.01 o 
   4  17   0     1368.77     1378.23     64.51 o 
   5  17   0        4.66       14.60     36.27 o 
   6  17   0      216.77      142.57     69.43 o 
   0  18   0      276.51      455.23     74.15 o 
   1  18   0      307.14      268.10     56.24 o 
   2  18   0        5.87        3.59     35.49 o 
   3  18   0        1.88      -35.26     35.26 o 
   4  18   0       43.46       18.07     44.64 o 
   5  18   0       63.74       86.28     65.27 o 
   1  19   0     1261.06     1311.62     78.33 o 
   2  19   0     3473.09     3654.47    194.42 o 
   3  19   0     5055.70     4974.10    140.25 o 
 -12   1   1      528.74      761.94    116.28 o 
 -11   1   1       24.10       55.09     34.24 o 
 -10   1   1     1772.99     1998.63     90.55 o 
  -9   1   1     6956.53     6981.18     69.44 o 
  -8   1   1     5067.23     5119.60    102.31 o 
  -7   1   1     3820.59     3959.21     52.76 o 
  -6   1   1       23.02       29.58      9.13 o 
  -5   1   1     5495.26     5298.18     72.79 o 
  -4   1   1    22198.20    22013.54    141.31 o 
  -3   1   1    23475.15    24765.00    243.88 o 
  -2   1   1     8081.48     8539.21     79.94 o 
  -1   1   1     2223.13     2201.98     29.09 o 
   0   1   1    12527.60    12758.64    198.49 o 
   1   1   1    13002.76    13023.33    244.18 o 
   2   1   1    48638.23    49055.07    292.74 o 
   3   1   1    25631.48    26745.69    203.77 o 
   4   1   1      738.74      775.13     18.44 o 
   5   1   1     2434.84     2565.88     30.62 o 
   6   1   1     7614.46     7756.04     71.45 o 
   7   1   1     9383.29     9644.64    102.41 o 
   8   1   1     4836.65     4758.79     99.29 o 
   9   1   1       66.76       73.15     27.34 o 
  10   1   1      890.72      926.47     73.39 o 
  11   1   1     2269.51     2211.01    189.55 o 
 -12   2   1     7320.38     8343.29    269.64 o 
 -11   2   1     9025.83     9639.49    323.05 o 
 -10   2   1     7762.72     7968.45     96.02 o 
  -9   2   1       20.34       98.17     31.22 o 
  -8   2   1     1562.13     1586.34     35.36 o 
  -7   2   1    13103.87    13342.97    160.10 o 
  -6   2   1    37056.47    37451.87    328.72 o 
  -5   2   1    30121.77    30134.99    163.51 o 
  -4   2   1     5669.19     5844.52     52.48 o 
  -3   2   1    11227.43    11565.71    110.89 o 
  -2   2   1    42313.68    40152.51    578.34 o 
  -1   2   1    97256.66    82500.73    546.49 o 
   0   2   1   114960.26   100607.48   2465.54 o 
   1   2   1     1918.05     2039.38     39.84 o 
   2   2   1      391.51      545.98     13.91 o 
   3   2   1    42230.13    41854.61    204.23 o 
   4   2   1    46014.23    45245.07    427.63 o 
   5   2   1    51672.41    51479.20    162.12 o 
   6   2   1     3223.28     3394.71     41.59 o 
   7   2   1      543.82      587.38     29.40 o 
   8   2   1     5084.23     5180.53     68.09 o 
   9   2   1    12544.28    12563.64    124.76 o 
  10   2   1     9913.57    10037.96    131.01 o 
  11   2   1     4869.21     4877.57    219.02 o 
 -12   3   1      932.15     1338.06    142.57 o 
 -11   3   1       52.24      108.29     53.51 o 
 -10   3   1     4853.96     5094.66    160.91 o 
  -9   3   1    12819.76    13176.96    353.31 o 
  -8   3   1    28776.65    28418.57    317.55 o 
  -7   3   1     9128.54     8979.06    135.86 o 
  -6   3   1      515.42      552.07     21.22 o 
  -5   3   1    32253.27    31737.08    254.12 o 
  -4   3   1    76143.70    74574.65    331.31 o 
  -3   3   1    63969.80    61405.50    290.16 o 
  -2   3   1    26249.84    25998.25    244.34 o 
  -1   3   1     1007.53     1216.97     18.74 o 
   0   3   1    22141.76    21566.01    135.63 o 
   1   3   1    85957.75    79029.82    956.54 o 
   2   3   1    46407.86    45464.42    379.99 o 
   3   3   1    32618.77    32518.21    509.69 o 
   4   3   1     2117.27     2211.58     28.82 o 
   5   3   1    11579.53    11753.32    109.31 o 
   6   3   1    35017.82    35101.77    372.56 o 
   7   3   1    34912.20    35014.63    213.96 o 
   8   3   1    15706.45    15841.21    168.90 o 
   9   3   1      201.83      216.26     28.66 o 
  10   3   1     1643.18     1836.68     60.83 o 
  11   3   1     4163.82     4346.39    225.66 o 
 -11   4   1     5354.95     5862.47    118.67 o 
 -10   4   1     1475.31     1524.56     46.53 o 
  -9   4   1      899.11      861.24     42.10 o 
  -8   4   1     8382.62     8671.99    142.93 o 
  -7   4   1     9092.15     9232.95    145.58 o 
  -6   4   1    14279.53    14758.07    231.85 o 
  -5   4   1     9767.93    10080.29     80.97 o 
  -4   4   1     1353.16     1553.14     20.03 o 
  -3   4   1    19252.48    19454.54    137.31 o 
  -2   4   1    51935.44    49982.45    324.69 o 
  -1   4   1    32332.71    31471.09    271.83 o 
   0   4   1     4146.96     4210.29     56.20 o 
   1   4   1       54.33      102.83     21.85 o 
   2   4   1    10943.90    10751.19     77.10 o 
   3   4   1    34902.36    34459.89    348.28 o 
   4   4   1    36306.56    37240.90    286.33 o 
   5   4   1     7836.70     8027.03     65.62 o 
   6   4   1      259.98      282.61     21.25 o 
   7   4   1     1413.78     1449.53     36.26 o 
   8   4   1     1886.88     1907.91     46.58 o 
   9   4   1     4065.44     4413.53    104.71 o 
  10   4   1     5222.86     5584.51     91.94 o 
 -11   5   1      326.43      341.82     40.87 o 
 -10   5   1      248.21      291.99     28.06 o 
  -9   5   1       86.01       98.06     21.61 o 
  -8   5   1      417.98      489.22     25.99 o 
  -7   5   1      331.81      370.78     18.55 o 
  -6   5   1     3780.89     3786.41     64.88 o 
  -5   5   1    15290.39    15616.72    265.52 o 
  -4   5   1     8285.75     8366.75     75.92 o 
  -3   5   1      460.37      617.41     16.12 o 
  -2   5   1     8140.78     8460.14     78.47 o 
  -1   5   1    39099.95    37712.21    348.05 o 
   0   5   1     9653.24     9468.03     97.92 o 
   1   5   1     4686.69     4651.24     77.54 o 
   2   5   1       72.95      139.93     12.03 o 
   3   5   1      399.90      478.50     33.25 o 
   4   5   1      490.22      508.40     19.32 o 
   5   5   1     2527.51     2550.91     39.67 o 
   6   5   1     2528.99     2623.49     42.62 o 
   7   5   1     2858.14     2967.49     47.89 o 
   8   5   1      548.51      589.70     31.87 o 
   9   5   1      804.56      731.45     38.01 o 
  10   5   1      558.75      551.08     40.65 o 
 -11   6   1     1298.02     1254.00     61.91 o 
 -10   6   1     4033.57     4056.89     89.06 o 
  -9   6   1     1899.26     1974.21     44.63 o 
  -8   6   1      420.33      466.88     25.66 o 
  -7   6   1     1307.38     1329.75     34.36 o 
  -6   6   1    11644.32    11658.11     84.17 o 
  -5   6   1    16122.22    16497.21    247.88 o 
  -4   6   1     9024.35     8867.30     46.59 o 
  -3   6   1     2625.80     2712.75     29.47 o 
  -2   6   1     1411.95     1610.44     33.61 o 
  -1   6   1     5694.92     6030.39     73.92 o 
   0   6   1     7027.39     7000.73     67.31 o 
   1   6   1     5268.24     4879.36     52.03 o 
   2   6   1     6168.78     6192.44     54.96 o 
   3   6   1      574.10      589.83     29.34 o 
   4   6   1     3208.02     3136.54     49.99 o 
   5   6   1    12965.72    12895.96    159.12 o 
   6   6   1     4660.39     4700.70     66.66 o 
   7   6   1      444.45      465.10     26.66 o 
   8   6   1      283.15      268.87     24.42 o 
   9   6   1     1158.96     1179.62     57.00 o 
  10   6   1     1550.27     1401.43     64.08 o 
 -11   7   1       45.70       60.05     34.35 o 
 -10   7   1     3624.88     3719.41     86.59 o 
  -9   7   1     7475.37     7599.50    171.20 o 
  -8   7   1    12721.08    12777.97    282.83 o 
  -7   7   1     6957.97     6968.22     87.24 o 
  -6   7   1     4254.74     4249.29     81.94 o 
  -5   7   1     1868.72     2047.13     30.69 o 
  -4   7   1    12631.12    12343.08    132.13 o 
  -3   7   1    30505.30    29899.16    319.58 o 
  -2   7   1    28290.25    27666.69    220.57 o 
  -1   7   1     3317.51     3075.05     67.63 o 
   0   7   1      166.95      246.54     17.56 o 
   1   7   1    16330.27    16116.54     74.35 o 
   2   7   1    28509.25    28523.34    427.29 o 
   3   7   1    21089.54    20071.80    159.01 o 
   4   7   1     1052.43     1061.57     31.44 o 
   5   7   1       77.77       95.48     16.33 o 
   6   7   1     2052.29     2178.51     42.11 o 
   7   7   1     7720.80     7753.89    127.12 o 
   8   7   1     7505.35     7567.11    140.64 o 
   9   7   1     1596.07     1648.44     54.24 o 
  10   7   1       26.23       51.28     29.88 o 
 -11   8   1     6874.83     6392.25    137.28 o 
 -10   8   1     5459.65     5293.65    101.67 o 
  -9   8   1     3137.30     3260.33     80.11 o 
  -8   8   1        8.04       -5.74     19.83 o 
  -7   8   1     6214.16     6114.11     71.36 o 
  -6   8   1    16361.40    16138.18    277.63 o 
  -5   8   1    19551.39    19224.14    125.66 o 
  -4   8   1     7505.46     7181.96     94.63 o 
  -3   8   1      132.68      157.52     19.02 o 
  -2   8   1    11590.00    11537.27     75.64 o 
  -1   8   1    24462.90    24365.98    258.85 o 
   0   8   1    40541.32    40949.73    480.36 o 
   1   8   1    12674.29    12117.69     70.68 o 
   2   8   1     1601.71     1612.22     27.99 o 
   3   8   1     1223.49     1237.42     28.88 o 
   4   8   1    12615.97    12755.13    147.04 o 
   5   8   1    17103.47    16524.59    230.23 o 
   6   8   1     6706.63     6595.41     96.70 o 
   7   8   1       27.99       37.69     19.86 o 
   8   8   1     1434.27     1435.00     45.44 o 
   9   8   1     3919.14     4071.96     88.82 o 
  10   8   1     4417.76     4564.25    139.14 o 
 -10   9   1      498.04      526.76     39.84 o 
  -9   9   1     2699.05     2806.33     58.40 o 
  -8   9   1     6845.50     6912.19     97.13 o 
  -7   9   1     4473.93     4458.89     63.59 o 
  -6   9   1     1622.86     1686.47     41.37 o 
  -5   9   1       83.99       98.61     15.02 o 
  -4   9   1     8104.65     7932.41     80.05 o 
  -3   9   1    14091.56    14190.82    109.30 o 
  -2   9   1    10059.34     9810.11     87.43 o 
  -1   9   1      908.63      868.10     23.57 o 
   0   9   1      497.65      552.76     22.56 o 
   1   9   1     2509.97     2486.63     62.81 o 
   2   9   1     8784.41     8699.16    159.00 o 
   3   9   1    10686.40    10160.81    101.57 o 
   4   9   1     7087.33     6855.41    123.04 o 
   5   9   1      202.75      264.84     40.58 o 
   6   9   1     1994.90     1929.63     46.26 o 
   7   9   1     5375.17     5288.04    140.62 o 
   8   9   1     1627.98     1706.21     49.63 o 
   9   9   1     1084.02     1106.59     50.82 o 
  10   9   1       20.49       62.84     45.12 o 
 -10  10   1        3.76      -14.04     30.91 o 
  -9  10   1      151.74      164.90     30.59 o 
  -8  10   1       30.50       41.99     21.78 o 
  -7  10   1      435.15      502.65     54.30 o 
  -6  10   1       34.66       42.90     23.09 o 
  -5  10   1      193.83      227.60     21.80 o 
  -4  10   1     4690.90     4634.51     51.62 o 
  -3  10   1     2004.64     2042.81     34.95 o 
  -2  10   1      865.29      836.96     25.94 o 
  -1  10   1      174.47      237.87     27.45 o 
   0  10   1       82.34       68.67     16.79 o 
   1  10   1     2007.02     2060.84     37.88 o 
   2  10   1      496.20      509.33     25.88 o 
   3  10   1      822.01      886.00     31.63 o 
   4  10   1        0.69       12.32     16.05 o 
   5  10   1      477.89      522.16     40.28 o 
   6  10   1       52.94       45.05     20.88 o 
   7  10   1      232.35      260.56     27.03 o 
   8  10   1      437.82      483.48     33.13 o 
   9  10   1       73.79       51.19     26.82 o 
 -10  11   1     1409.68     1288.05     71.88 o 
  -9  11   1     3220.52     3224.93    139.21 o 
  -8  11   1     2162.14     2195.82     72.79 o 
  -7  11   1       59.96       77.17     27.74 o 
  -6  11   1       47.74       27.26     19.08 o 
  -5  11   1      720.51      728.89     33.21 o 
  -4  11   1     3016.54     3030.64     41.92 o 
  -3  11   1     8793.96     8846.25     75.01 o 
  -2  11   1     5014.98     5120.35    108.72 o 
  -1  11   1        0.76        9.53     24.72 o 
   0  11   1     2728.57     2831.70     50.36 o 
   1  11   1    14349.41    13932.74    182.39 o 
   2  11   1    10210.03    10366.62    256.58 o 
   3  11   1     3156.16     3235.09     84.11 o 
   4  11   1      318.81      354.36     34.41 o 
   5  11   1     1491.90     1413.99     45.89 o 
   6  11   1      886.20      930.93     42.51 o 
   7  11   1     1955.68     1928.49     88.96 o 
   8  11   1     1820.09     1911.51     54.07 o 
   9  11   1      687.30      677.04     45.59 o 
  -9  12   1     1002.88     1024.79     52.85 o 
  -8  12   1      208.38      216.03     28.55 o 
  -7  12   1     8967.43     8996.70    159.53 o 
  -6  12   1    18307.50    17957.85    294.49 o 
  -5  12   1    14483.00    14216.01    260.54 o 
  -4  12   1      316.36      293.22     19.55 o 
  -3  12   1     2137.68     2153.75     49.71 o 
  -2  12   1     9960.16     9779.90    226.73 o 
  -1  12   1    10332.67    10368.34    118.05 o 
   0  12   1     9102.26     9268.20    119.87 o 
   1  12   1     3469.69     3353.99     56.33 o 
   2  12   1        4.05       18.02     22.55 o 
   3  12   1     4980.67     4707.37    115.12 o 
   4  12   1    11991.47    11414.77    270.21 o 
   5  12   1    16392.56    15828.74    246.53 o 
   6  12   1     6380.91     6077.06    100.19 o 
   7  12   1       48.34       49.38     25.03 o 
   8  12   1     4879.33     4630.08    109.49 o 
  -9  13   1     5390.67     5641.82    130.59 o 
  -8  13   1     6461.92     6283.63    119.56 o 
  -7  13   1     2454.54     2448.14     67.41 o 
  -6  13   1       54.15       82.50     23.86 o 
  -5  13   1     1944.53     1783.53     52.17 o 
  -4  13   1     8063.25     7967.74    180.32 o 
  -3  13   1    17544.54    17355.18    203.57 o 
  -2  13   1    13854.36    13490.00    232.36 o 
  -1  13   1     1523.32     1584.15     45.17 o 
   0  13   1     2003.02     1944.40     47.85 o 
   1  13   1    15031.17    14208.82    290.11 o 
   2  13   1    16882.40    16133.71    396.92 o 
   3  13   1     7301.58     6914.85    100.30 o 
   4  13   1      308.75      353.32     40.63 o 
   5  13   1     1110.63     1134.46     48.45 o 
   6  13   1     5138.30     5147.39    121.13 o 
   7  13   1     7448.86     7252.70    124.74 o 
   8  13   1     4439.88     4568.40    140.61 o 
  -8  14   1        9.82        1.26     33.75 o 
  -7  14   1     2057.21     2005.62     61.56 o 
  -6  14   1     5686.24     5867.92    136.00 o 
  -5  14   1     3506.58     3610.78    114.97 o 
  -4  14   1     3820.63     3781.16    131.14 o 
  -3  14   1      632.31      614.43     43.84 o 
  -2  14   1     2175.97     2171.67     61.01 o 
  -1  14   1     4856.18     5082.60    143.09 o 
   0  14   1     4161.79     4361.31     73.46 o 
   1  14   1     4488.43     4553.02     88.71 o 
   2  14   1     1322.81     1317.32     98.70 o 
   3  14   1      401.18      393.08     38.06 o 
   4  14   1     4596.20     4358.39     86.98 o 
   5  14   1     6859.69     6610.16     99.62 o 
   6  14   1     2840.22     2864.41     86.42 o 
   7  14   1       13.01      -30.26     30.26 o 
  -7  15   1      527.76      547.05     40.75 o 
  -6  15   1      758.45      808.20     46.54 o 
  -5  15   1      189.85      225.30     29.91 o 
  -4  15   1      214.50      184.31     28.66 o 
  -3  15   1       42.47       23.61     28.34 o 
  -2  15   1      163.44      211.93     33.94 o 
  -1  15   1      492.69      532.04     34.42 o 
   0  15   1      458.65      463.14     33.74 o 
   1  15   1      171.62      155.24     30.92 o 
   2  15   1      126.52      179.78     34.56 o 
   3  15   1      520.17      525.05     42.33 o 
   4  15   1     1539.22     1624.29     62.77 o 
   5  15   1      293.71      236.67     37.41 o 
   6  15   1       33.24       37.56     28.89 o 
   7  15   1        4.40       -2.02     60.11 o 
  -7  16   1     2120.24     2044.80    133.08 o 
  -6  16   1     1837.82     2016.55     79.12 o 
  -5  16   1     1611.62     1626.22     56.79 o 
  -4  16   1       66.69       -0.68     30.89 o 
  -3  16   1     1806.40     1813.48     79.03 o 
  -2  16   1     4400.36     4495.49    146.91 o 
  -1  16   1     4308.91     4488.66     87.90 o 
   0  16   1     1839.99     1749.00     61.75 o 
   1  16   1      217.91      182.42     34.42 o 
   2  16   1     1018.32     1055.83     71.29 o 
   3  16   1     2149.34     2063.66    117.56 o 
   4  16   1     3779.14     3805.95     89.43 o 
   5  16   1     2904.15     3045.45    117.96 o 
   6  16   1      219.64      199.66     41.41 o 
  -6  17   1      275.99      267.96     42.32 o 
  -5  17   1     2759.80     2636.31     80.58 o 
  -4  17   1     5361.56     5644.45    235.79 o 
  -3  17   1     8440.12     8766.07    352.65 o 
  -2  17   1     4350.96     4380.42    166.85 o 
  -1  17   1      116.90      144.29     35.37 o 
   0  17   1     6003.94     6189.91    147.45 o 
   1  17   1    17661.84    17298.86    199.34 o 
   2  17   1    13202.75    13145.31    219.53 o 
   3  17   1     2416.77     2435.09    143.25 o 
   4  17   1      208.31      179.69     37.18 o 
   5  17   1     1117.14     1198.35     96.29 o 
  -5  18   1     4305.04     4520.51    192.62 o 
  -4  18   1      109.36       87.16     36.84 o 
  -3  18   1     4097.57     4140.64     98.92 o 
  -2  18   1     9526.81     9611.85    363.35 o 
  -1  18   1     9544.87     9272.34    158.16 o 
   0  18   1     3495.74     3632.82    105.67 o 
   1  18   1     1105.01     1112.63     61.12 o 
   2  18   1      266.23      293.77     42.35 o 
   3  18   1     5848.99     6001.38    114.87 o 
   4  18   1     8848.91     8560.50    284.18 o 
  -4  19   1     2803.55     3106.57    119.47 o 
  -3  19   1     3823.19     3965.27    116.82 o 
  -2  19   1     2710.87     2913.26     85.98 o 
  -1  19   1        6.59      -23.97     69.88 o 
   0  19   1     4145.61     4040.38    114.74 o 
   1  19   1     7775.99     7802.93    268.91 o 
   2  19   1     3881.99     4127.26    257.75 o 
   3  19   1      551.50      511.97    105.94 o 
 -12   0   2     7985.23     8800.10    259.97 o 
 -11   0   2     6060.39     6843.90    222.45 o 
 -10   0   2      825.98      847.91     61.56 o 
  -9   0   2     3497.26     3827.56    146.26 o 
  -8   0   2     5899.67     6191.63     82.73 o 
  -7   0   2    15033.40    14940.07    108.39 o 
  -6   0   2      875.55      879.43     27.32 o 
  -5   0   2      603.98      623.26     22.08 o 
  -4   0   2      708.93      794.19     20.67 o 
  -3   0   2      346.78      451.70     17.69 o 
  -2   0   2    49548.90    45352.36    490.57 o 
  -1   0   2    79398.06    73658.10   1556.50 o 
   0   0   2    26996.35    27166.34    351.49 o 
   1   0   2    12224.68    12247.59     82.75 o 
   2   0   2    39502.46    39182.00    452.40 o 
   3   0   2    29859.72    29561.17    284.12 o 
   4   0   2    10761.06    10792.79    208.89 o 
   5   0   2     3637.51     3857.88    146.40 o 
   6   0   2      565.45      529.44     35.25 o 
   7   0   2     1425.70     1444.79     63.73 o 
   8   0   2     7011.86     7185.55    129.66 o 
   9   0   2     9130.63     9034.24    442.43 o 
  10   0   2     5835.41     5949.48    228.91 o 
 -12   1   2        0.00       12.42     54.68 o 
 -11   1   2      760.30      772.89     69.92 o 
 -10   1   2     5417.93     5409.72     91.10 o 
  -9   1   2     5994.15     6154.91    102.86 o 
  -8   1   2     4680.09     4832.27     70.45 o 
  -7   1   2        9.95       40.75     10.87 o 
  -6   1   2     8927.19     8898.70    155.77 o 
  -5   1   2    19659.53    19666.65    163.13 o 
  -4   1   2    14204.89    14783.93    109.33 o 
  -3   1   2      455.01      573.70     11.54 o 
  -2   1   2     2761.55     2709.51     32.36 o 
  -1   1   2    16439.61    16782.38    150.62 o 
   0   1   2    14863.34    15610.68    219.63 o 
   1   1   2    13808.78    13981.59    152.85 o 
   2   1   2    13220.52    13786.77    101.09 o 
   3   1   2      234.01      296.21     16.40 o 
   4   1   2     4705.55     4930.02     37.29 o 
   5   1   2    14185.45    14999.99    141.01 o 
   6   1   2    12779.08    12783.96    192.26 o 
   7   1   2     7501.70     7318.33     86.75 o 
   8   1   2      709.32      869.74     70.82 o 
   9   1   2     2092.18     2252.27     63.49 o 
  10   1   2     3426.44     3610.29     80.95 o 
 -12   2   2      863.91      861.66    106.73 o 
 -11   2   2      116.31      101.67     36.31 o 
 -10   2   2      204.52      259.68     25.40 o 
  -9   2   2     1906.25     1983.26     44.40 o 
  -8   2   2     4173.87     4297.49     68.62 o 
  -7   2   2      270.98      326.53     30.41 o 
  -6   2   2       29.68       61.82      9.08 o 
  -5   2   2     1488.28     1632.43     22.47 o 
  -4   2   2     1044.39     1060.89     19.34 o 
  -3   2   2     1192.51     1203.70     17.16 o 
  -2   2   2     2100.36     2235.16     15.83 o 
  -1   2   2    11261.23    11577.49     88.82 o 
   0   2   2      663.67      689.76     21.12 o 
   1   2   2    24170.88    24377.19    426.64 o 
   2   2   2    24471.66    24995.17    163.82 o 
   3   2   2     6621.10     6817.00     65.34 o 
   4   2   2       16.23       82.23     11.51 o 
   5   2   2     2424.40     2558.19     50.65 o 
   6   2   2     1295.69     1245.12     32.06 o 
   7   2   2     1694.97     1721.23     54.78 o 
   8   2   2      910.12     1006.39     43.43 o 
   9   2   2      463.59      486.37     37.01 o 
  10   2   2      299.10      322.62     36.96 o 
 -12   3   2       78.15       37.56     52.82 o 
 -11   3   2       51.76       20.58     37.67 o 
 -10   3   2     1750.02     1895.98     77.69 o 
  -9   3   2     2803.42     2854.76     63.45 o 
  -8   3   2     3781.93     3899.29     75.21 o 
  -7   3   2     2453.40     2548.04     46.69 o 
  -6   3   2        1.49       32.37     14.75 o 
  -5   3   2     1142.37     1122.98     32.96 o 
  -4   3   2     7624.75     7705.68     72.83 o 
  -3   3   2     8821.80     8916.82     65.55 o 
  -2   3   2    16045.79    16314.02    128.19 o 
  -1   3   2      840.34      875.72     14.07 o 
   0   3   2     3714.36     3813.15     34.17 o 
   1   3   2     4652.07     4628.82     52.92 o 
   2   3   2    22122.11    21924.91    345.95 o 
   3   3   2     9863.67     9924.20     85.75 o 
   4   3   2     3793.15     4157.91     63.49 o 
   5   3   2      239.80      279.99     17.85 o 
   6   3   2     1605.54     1640.85     35.64 o 
   7   3   2     4319.71     4460.54     75.04 o 
   8   3   2     1959.98     1998.97     55.32 o 
   9   3   2       28.39       66.27     27.51 o 
  10   3   2       54.38       96.62     40.65 o 
 -12   4   2     4611.79     4958.81    214.02 o 
 -11   4   2     6580.75     6963.61    320.19 o 
 -10   4   2     3685.27     3716.17     82.78 o 
  -9   4   2      712.91      798.62     31.02 o 
  -8   4   2     6825.24     6726.41    104.67 o 
  -7   4   2    24698.68    24514.14    257.43 o 
  -6   4   2    27445.04    27298.75    287.92 o 
  -5   4   2    20932.06    21575.57    201.15 o 
  -4   4   2       24.55       69.55     11.00 o 
  -3   4   2     4343.71     4205.11     50.85 o 
  -2   4   2    33542.97    32841.54    341.86 o 
  -1   4   2    76320.15    74126.87    826.44 o 
   0   4   2    28191.31    28149.10    124.17 o 
   1   4   2     2247.61     2286.53     33.42 o 
   2   4   2     5385.73     5333.05     64.37 o 
   3   4   2    23909.10    23954.09    188.80 o 
   4   4   2    30092.30    29875.62    235.58 o 
   5   4   2    14517.59    14782.89    132.72 o 
   6   4   2     1455.16     1482.47     35.44 o 
   7   4   2      457.04      547.59     30.08 o 
   8   4   2     8096.02     7813.21    122.55 o 
   9   4   2     8094.44     8389.44    175.43 o 
  10   4   2     4923.08     4891.96     89.72 o 
 -12   5   2      206.97      234.47     71.23 o 
 -11   5   2     1106.27     1048.02     75.54 o 
 -10   5   2    10195.20    10539.71    180.27 o 
  -9   5   2    17572.25    17881.80    205.00 o 
  -8   5   2    21388.91    20948.41    362.60 o 
  -7   5   2     2655.36     2687.75     37.00 o 
  -6   5   2     8723.15     9143.98    134.39 o 
  -5   5   2    50827.06    49406.78    480.14 o 
  -4   5   2    57594.15    55491.52    342.53 o 
  -3   5   2    43910.43    42744.10    284.48 o 
  -2   5   2     7118.88     7602.64    111.00 o 
  -1   5   2     2704.54     2745.41     52.41 o 
   0   5   2    22230.14    21729.09    130.88 o 
   1   5   2    51456.91    49060.83    393.61 o 
   2   5   2    33746.28    32731.47    248.65 o 
   3   5   2    12203.45    12011.48     92.55 o 
   4   5   2     1552.59     1577.07     32.35 o 
   5   5   2    12655.65    12795.55     86.02 o 
   6   5   2    29253.38    28336.46    204.84 o 
   7   5   2    19176.83    18956.22    195.22 o 
   8   5   2     5858.42     5869.26     89.19 o 
   9   5   2      587.98      691.13     51.52 o 
  10   5   2     3484.68     3712.70     91.16 o 
 -12   6   2     6120.58     5978.82    204.02 o 
 -11   6   2     6106.48     6165.84    109.47 o 
 -10   6   2     1674.16     1630.03     60.19 o 
  -9   6   2      332.35      326.50     33.73 o 
  -8   6   2    10761.54    10801.98    112.74 o 
  -7   6   2    14677.97    14624.61    156.14 o 
  -6   6   2    13685.75    13565.92    104.89 o 
  -5   6   2     3503.22     3479.94     35.99 o 
  -4   6   2      924.89     1024.91     24.46 o 
  -3   6   2     8939.06     9051.36    122.07 o 
  -2   6   2    50826.87    49548.69    423.40 o 
  -1   6   2    48210.91    46540.65    717.00 o 
   0   6   2    26258.27    26210.01    344.84 o 
   1   6   2     1688.47     1833.43     26.71 o 
   2   6   2    18336.92    17817.22    153.30 o 
   3   6   2    21515.78    21078.95    207.12 o 
   4   6   2    14799.66    14820.06    237.48 o 
   5   6   2     5247.37     5310.50     65.55 o 
   6   6   2      465.37      519.14     26.45 o 
   7   6   2     1668.98     1703.92     64.62 o 
   8   6   2     3487.48     3608.44     80.67 o 
   9   6   2     7355.85     7399.64    108.66 o 
  10   6   2     3892.13     4146.96    168.32 o 
 -11   7   2       87.14      113.12     38.82 o 
 -10   7   2      397.93      472.40     36.59 o 
  -9   7   2     4182.21     4424.34     69.19 o 
  -8   7   2     2583.94     2680.83     72.24 o 
  -7   7   2       22.60       66.16     14.96 o 
  -6   7   2     2362.57     2334.01     34.27 o 
  -5   7   2     7733.17     7685.96     68.51 o 
  -4   7   2     3119.81     3191.03     39.72 o 
  -3   7   2       44.19       96.45     10.97 o 
  -2   7   2     5150.83     5274.88     97.10 o 
  -1   7   2     3065.06     3469.65    125.84 o 
   0   7   2     3253.11     3469.88     64.56 o 
   1   7   2     3454.13     3453.77     37.73 o 
   2   7   2     2502.23     2553.17     33.03 o 
   3   7   2      934.56      953.58     28.35 o 
   4   7   2       23.60       44.32     14.23 o 
   5   7   2     1364.73     1406.34     35.31 o 
   6   7   2     3426.80     3532.68     75.26 o 
   7   7   2     1917.54     1912.49     51.30 o 
   8   7   2       68.49       94.46     24.20 o 
   9   7   2      462.57      430.07     52.09 o 
 -11   8   2      953.99      938.51     56.94 o 
 -10   8   2     1185.74     1225.95     51.28 o 
  -9   8   2      384.49      433.57     53.88 o 
  -8   8   2      105.55      101.26     20.78 o 
  -7   8   2     3510.12     3560.89     73.22 o 
  -6   8   2     5737.42     5649.82    124.63 o 
  -5   8   2     4833.90     4644.64    105.34 o 
  -4   8   2      294.95      313.00     14.98 o 
  -3   8   2     1126.77     1207.57     26.14 o 
  -2   8   2     5826.27     5988.00    118.70 o 
  -1   8   2     4630.94     4726.41     64.86 o 
   0   8   2     2074.05     2051.20     55.41 o 
   1   8   2     3139.16     2971.92     77.38 o 
   2   8   2      643.67      691.93     30.44 o 
   3   8   2      884.35      915.04     32.19 o 
   4   8   2     8764.17     8470.23    225.57 o 
   5   8   2     5236.48     5144.80     59.86 o 
   6   8   2       59.87       78.91     18.16 o 
   7   8   2      239.18      212.11     26.18 o 
   8   8   2      562.40      582.72     33.99 o 
   9   8   2      477.41      474.22     37.62 o 
 -11   9   2     2329.54     2255.28     89.35 o 
 -10   9   2     6564.63     6719.18    178.05 o 
  -9   9   2     9997.58     9955.85    249.67 o 
  -8   9   2     6373.85     6266.68    130.15 o 
  -7   9   2     2105.52     2079.27     45.85 o 
  -6   9   2      283.26      319.77     34.57 o 
  -5   9   2    11928.00    11602.59    113.54 o 
  -4   9   2    21094.68    20485.99    183.37 o 
  -3   9   2    31267.25    30241.27    123.01 o 
  -2   9   2     8558.63     8384.65     74.32 o 
  -1   9   2      563.93      737.23     24.56 o 
   0   9   2    28790.51    28394.03    231.84 o 
   1   9   2    45737.48    44859.09    642.08 o 
   2   9   2    27318.42    25626.93    317.37 o 
   3   9   2     6684.07     6505.37     79.22 o 
   4   9   2     1190.91     1194.98     36.18 o 
   5   9   2     2547.76     2546.73     69.55 o 
   6   9   2     7682.68     7659.15    181.73 o 
   7   9   2     6812.32     6726.24    124.81 o 
   8   9   2     2371.97     2408.81     52.02 o 
   9   9   2        2.54       31.50     29.20 o 
 -10  10   2     3290.84     3368.84    103.18 o 
  -9  10   2       84.65      110.36     31.18 o 
  -8  10   2     7671.38     7610.15    252.30 o 
  -7  10   2    21043.63    20934.42    232.40 o 
  -6  10   2    28409.84    26936.01    280.75 o 
  -5  10   2    16971.16    16537.30    179.78 o 
  -4  10   2        9.14       45.39     21.84 o 
  -3  10   2    11602.47    11269.65    152.12 o 
  -2  10   2    41938.67    40414.01    199.79 o 
  -1  10   2    38476.30    37962.04    419.07 o 
   0  10   2    33731.88    33955.81    530.46 o 
   1  10   2     1971.04     2068.91     72.62 o 
   2  10   2     5155.35     5300.35    122.07 o 
   3  10   2    27202.83    26418.88    570.15 o 
   4  10   2    27918.63    27023.09    308.57 o 
   5  10   2    13414.94    12973.70    200.38 o 
   6  10   2     1708.63     1729.62     65.93 o 
   7  10   2     1514.61     1507.03     48.86 o 
   8  10   2     6599.35     6662.26    115.96 o 
   9  10   2     8563.32     8815.83    322.56 o 
 -10  11   2     4628.29     4981.78    121.47 o 
  -9  11   2    11460.27    11342.00    423.07 o 
  -8  11   2     9381.22     9547.52    328.73 o 
  -7  11   2      748.17      822.81     36.86 o 
  -6  11   2     2515.13     2534.30     60.48 o 
  -5  11   2     9575.59     9477.69    206.08 o 
  -4  11   2    23197.32    23167.07    399.86 o 
  -3  11   2    32473.49    31968.63    420.71 o 
  -2  11   2    12518.42    11932.42    118.22 o 
  -1  11   2       36.25       61.94     17.87 o 
   0  11   2    11583.73    11379.96    135.29 o 
   1  11   2    26766.26    26315.29    549.76 o 
   2  11   2    19947.01    19111.74    221.30 o 
   3  11   2     6906.04     6603.33     89.47 o 
   4  11   2      242.69      227.94     23.97 o 
   5  11   2     5565.52     5512.44    129.02 o 
   6  11   2    13257.76    13273.95    319.86 o 
   7  11   2     8614.01     8383.08    111.84 o 
   8  11   2     2617.05     2563.88     62.52 o 
 -10  12   2      348.73      393.95     67.11 o 
  -9  12   2       33.20       23.90     27.65 o 
  -8  12   2     1233.91     1269.72     58.75 o 
  -7  12   2     2611.33     2764.69     55.53 o 
  -6  12   2     4803.86     4732.29     66.21 o 
  -5  12   2     4603.89     4657.38    102.37 o 
  -4  12   2     3704.17     3883.01     58.16 o 
  -3  12   2      520.61      542.54     26.88 o 
  -2  12   2     4156.98     4277.16     67.66 o 
  -1  12   2    13313.60    13542.90    190.94 o 
   0  12   2     9895.25     9921.84    204.48 o 
   1  12   2     3488.26     3233.14     79.31 o 
   2  12   2     1008.79     1030.43     46.75 o 
   3  12   2     3220.81     3099.69     69.94 o 
   4  12   2     3509.36     3522.18     68.51 o 
   5  12   2     2912.10     2903.12     96.08 o 
   6  12   2     1623.91     1651.27     51.30 o 
   7  12   2      117.09       72.62     26.52 o 
   8  12   2      574.13      506.68     48.58 o 
  -9  13   2        6.31       -1.46     29.32 o 
  -8  13   2      435.97      413.87     36.76 o 
  -7  13   2      419.56      455.76     31.90 o 
  -6  13   2      160.67      170.69     24.12 o 
  -5  13   2        8.97       -2.53     19.78 o 
  -4  13   2       42.95       79.27     22.51 o 
  -3  13   2      194.07      190.73     25.19 o 
  -2  13   2     1541.43     1541.65     45.51 o 
  -1  13   2     1419.59     1441.00     44.56 o 
   0  13   2      501.21      537.77     32.67 o 
   1  13   2       19.53       88.86     44.81 o 
   2  13   2      751.37      706.03     43.76 o 
   3  13   2      910.12      872.70     47.68 o 
   4  13   2     1937.93     1804.59     61.80 o 
   5  13   2      513.49      527.89     37.96 o 
   6  13   2      119.22      132.37     39.36 o 
   7  13   2       62.60       75.46     38.77 o 
  -9  14   2       46.11       64.94     49.99 o 
  -8  14   2     1884.99     1805.79    102.74 o 
  -7  14   2     5059.19     5129.42    134.43 o 
  -6  14   2     3367.70     3563.95     92.20 o 
  -5  14   2      614.04      558.99     57.63 o 
  -4  14   2     2022.49     2049.88     53.56 o 
  -3  14   2     5101.01     4921.16    103.18 o 
  -2  14   2     3343.93     3317.25     61.81 o 
  -1  14   2      701.51      782.28     39.15 o 
   0  14   2      138.87      145.16     24.69 o 
   1  14   2      180.50      175.00     38.28 o 
   2  14   2     2193.78     2043.27     90.19 o 
   3  14   2     3307.59     3258.76     80.29 o 
   4  14   2     3986.32     3746.24    129.57 o 
   5  14   2     2269.01     2180.56    105.92 o 
   6  14   2       48.86       18.20     29.92 o 
   7  14   2     2273.43     2386.23    117.35 o 
  -8  15   2     1161.87     1113.31     62.53 o 
  -7  15   2        3.93       -0.42     32.37 o 
  -6  15   2     1196.20     1163.21     51.29 o 
  -5  15   2     5352.21     5510.06    105.31 o 
  -4  15   2     8223.57     8165.93    152.41 o 
  -3  15   2     4705.16     4769.40    144.80 o 
  -2  15   2      182.84      240.53     33.50 o 
  -1  15   2     2319.37     2347.61     58.60 o 
   0  15   2    11013.23    10485.83    167.66 o 
   1  15   2    13167.38    12550.16    273.36 o 
   2  15   2     5666.66     5370.43     96.84 o 
   3  15   2       65.47       30.67     28.91 o 
   4  15   2     2848.65     2662.15    140.44 o 
   5  15   2     3961.99     3759.65    187.32 o 
   6  15   2     4843.38     5074.25    139.38 o 
  -7  16   2     5624.26     5612.94    125.85 o 
  -6  16   2     4277.26     4322.35    181.02 o 
  -5  16   2      688.35      710.25     43.63 o 
  -4  16   2      558.66      475.84     41.44 o 
  -3  16   2     6265.06     6126.73    102.53 o 
  -2  16   2     7612.65     7562.16    132.86 o 
  -1  16   2     5576.79     5747.68    118.91 o 
   0  16   2      499.68      562.08     43.26 o 
   1  16   2        1.63       14.18     30.22 o 
   2  16   2     2333.43     2502.68     83.70 o 
   3  16   2     4542.58     4427.86    169.13 o 
   4  16   2     6879.24     6689.59    314.45 o 
   5  16   2     2821.29     2780.72    101.95 o 
   6  16   2       16.51       48.53     69.99 o 
  -6  17   2      283.22      255.76     36.39 o 
  -5  17   2      252.25      230.51     39.09 o 
  -4  17   2      871.35      867.48     70.38 o 
  -3  17   2      940.73     1037.38     58.23 o 
  -2  17   2      460.85      482.37     42.70 o 
  -1  17   2      111.79      104.08     39.24 o 
   0  17   2     1959.53     2004.07     78.94 o 
   1  17   2     2668.99     2785.07     79.17 o 
   2  17   2      959.49      947.67     82.06 o 
   3  17   2        3.60      -33.32     33.32 o 
   4  17   2       32.24       35.85     37.70 o 
   5  17   2      904.67      905.41    112.46 o 
  -6  18   2        6.44       77.97     71.23 o 
  -5  18   2        8.87        4.07     46.03 o 
  -4  18   2        1.71      -35.77     35.89 o 
  -3  18   2       79.12       73.46     50.49 o 
  -2  18   2      293.54      332.04     43.71 o 
  -1  18   2      477.48      454.03     56.23 o 
   0  18   2       70.87       55.29     33.57 o 
   1  18   2        0.46      -12.60     32.50 o 
   2  18   2      145.34      143.84     38.77 o 
   3  18   2       37.50       30.63     36.19 o 
  -4  19   2     3465.46     3427.57    325.36 o 
  -3  19   2     2131.58     2196.09    153.43 o 
  -2  19   2       10.29       67.75     54.66 o 
  -1  19   2      438.63      434.39     54.87 o 
   0  19   2     1659.50     1629.71     99.62 o 
   1  19   2     2883.16     2724.07     84.73 o 
   2  19   2     2148.54     2459.97    162.46 o 
 -12   1   3      484.26      612.68     72.63 o 
 -11   1   3     2354.29     2326.64     82.33 o 
 -10   1   3     3937.20     4078.81    114.68 o 
  -9   1   3     4483.56     4506.89     54.16 o 
  -8   1   3     5282.73     5182.18     47.23 o 
  -7   1   3      202.73      210.64     12.33 o 
  -6   1   3     5976.43     5953.09     67.84 o 
  -5   1   3    14147.01    14226.14    127.94 o 
  -4   1   3     2908.69     3024.71     29.33 o 
  -3   1   3      296.11      381.62      9.51 o 
  -2   1   3       99.11      148.39      9.41 o 
  -1   1   3    16337.02    16676.03    166.32 o 
   0   1   3    17514.87    18457.23    135.79 o 
   1   1   3     8589.71     8814.78     45.58 o 
   2   1   3     4760.65     4656.13     47.02 o 
   3   1   3     1655.56     1743.98     24.34 o 
   4   1   3      448.13      465.69     26.19 o 
   5   1   3     7516.16     7442.17    116.07 o 
   6   1   3     5040.38     5032.85    120.81 o 
   7   1   3     3198.90     3117.90     61.62 o 
   8   1   3      170.31      188.83     29.71 o 
   9   1   3     1442.89     1544.14     55.44 o 
  10   1   3     1113.78     1123.18     69.16 o 
 -12   2   3     8352.35     8607.30    334.79 o 
 -11   2   3     3843.27     3952.05    122.45 o 
 -10   2   3      142.28      173.63     30.76 o 
  -9   2   3     6904.01     6854.74     83.29 o 
  -8   2   3    10097.52    10157.02    125.04 o 
  -7   2   3    10469.30    10556.17    107.58 o 
  -6   2   3     7941.39     8140.87     73.42 o 
  -5   2   3     5629.04     6080.90     63.58 o 
  -4   2   3     5607.66     5857.25     71.09 o 
  -3   2   3    15629.86    15977.65    166.99 o 
  -2   2   3    64042.80    62221.14    515.38 o 
  -1   2   3     2128.70     2229.52     42.94 o 
   0   2   3     7803.64     8427.75     49.08 o 
   1   2   3     4070.05     4164.59     44.79 o 
   2   2   3    14569.07    14276.52    227.06 o 
   3   2   3    28099.20    28391.46    184.90 o 
   4   2   3    11208.71    11301.47     65.99 o 
   5   2   3      241.19      273.58     18.61 o 
   6   2   3      323.50      341.67     29.16 o 
   7   2   3     3714.66     3948.61     69.08 o 
   8   2   3     5481.40     5449.24     84.34 o 
   9   2   3     5686.60     5853.84     94.52 o 
  10   2   3     1709.01     1726.11    111.79 o 
 -12   3   3      318.23      288.73     44.36 o 
 -11   3   3     2360.89     2478.04     77.85 o 
 -10   3   3     8199.97     8269.39    268.49 o 
  -9   3   3     5865.37     5798.63    115.88 o 
  -8   3   3     8323.37     8103.33     60.29 o 
  -7   3   3      143.00      181.72     13.53 o 
  -6   3   3    17527.04    17503.11    107.96 o 
  -5   3   3    32581.19    32901.24    342.23 o 
  -4   3   3    28472.25    29110.99    213.11 o 
  -3   3   3     4408.76     4604.66     49.62 o 
  -2   3   3      145.72      202.06     13.73 o 
  -1   3   3    17164.63    18245.34    269.31 o 
   0   3   3      368.43      555.50     24.27 o 
   1   3   3     7199.67     7399.81     52.19 o 
   2   3   3    10709.05    10881.57    107.85 o 
   3   3   3     1284.04     1337.24     21.81 o 
   4   3   3     3672.55     3782.08     59.93 o 
   5   3   3    17646.04    17440.79    177.77 o 
   6   3   3    16662.74    16480.01    266.49 o 
   7   3   3     4159.93     4169.53     71.18 o 
   8   3   3        9.42      -23.10     23.10 o 
   9   3   3     3042.65     3063.96     71.43 o 
 -12   4   3     3999.81     3995.66    410.46 o 
 -11   4   3      846.57      877.72     54.97 o 
 -10   4   3       18.32       20.41     22.74 o 
  -9   4   3     1531.75     1513.38     36.55 o 
  -8   4   3     2672.87     2912.72     62.24 o 
  -7   4   3      933.01     1085.34     37.77 o 
  -6   4   3     5979.95     6204.50     72.99 o 
  -5   4   3     1445.41     1400.15     19.35 o 
  -4   4   3     2373.36     2703.08     27.33 o 
  -3   4   3     6550.66     7063.90     35.57 o 
  -2   4   3     7388.73     7954.91     73.81 o 
  -1   4   3    14316.87    14911.35    126.41 o 
   0   4   3     3987.50     4106.40     28.77 o 
   1   4   3     2374.91     2605.38     68.76 o 
   2   4   3     3168.75     3288.08     50.09 o 
   3   4   3     5775.42     5996.71    131.65 o 
   4   4   3      951.54     1002.68     28.28 o 
   5   4   3       10.66       19.80     13.83 o 
   6   4   3      533.50      508.55     27.04 o 
   7   4   3     1300.23     1269.05     41.06 o 
   8   4   3     1106.40     1130.25     47.46 o 
   9   4   3     1891.44     1954.59     62.11 o 
 -12   5   3       36.16       60.54     46.06 o 
 -11   5   3      915.95     1050.09     72.74 o 
 -10   5   3      460.28      414.94     32.58 o 
  -9   5   3      523.75      576.20     54.26 o 
  -8   5   3      614.68      604.07     23.99 o 
  -7   5   3     1872.62     1933.31     31.46 o 
  -6   5   3     1275.82     1343.10     25.86 o 
  -5   5   3      531.07      573.16     17.91 o 
  -4   5   3      102.07      134.00     10.36 o 
  -3   5   3     4301.57     4588.07     38.44 o 
  -2   5   3      265.45      281.78     22.68 o 
  -1   5   3     5002.02     4890.26     46.72 o 
   0   5   3     2259.48     2075.64     28.62 o 
   1   5   3     5838.53     6061.94     68.02 o 
   2   5   3        8.11       38.33     12.36 o 
   3   5   3     1754.45     1802.05     39.01 o 
   4   5   3     2801.97     2784.15     41.30 o 
   5   5   3      103.56       97.08     16.69 o 
   6   5   3       14.82       41.97     16.80 o 
   7   5   3      169.53      178.53     23.28 o 
   8   5   3      320.58      318.43     33.82 o 
   9   5   3      212.58      169.35     32.68 o 
 -12   6   3     1528.95     1449.96    113.25 o 
 -11   6   3      954.96      957.96     72.93 o 
 -10   6   3        9.66       17.57     23.67 o 
  -9   6   3     2812.33     2828.45    109.69 o 
  -8   6   3    15525.63    15156.52    228.22 o 
  -7   6   3    20962.62    20291.42    275.70 o 
  -6   6   3     8124.45     7742.29     53.91 o 
  -5   6   3       17.71       55.31     15.00 o 
  -4   6   3    15535.62    15630.21    152.00 o 
  -3   6   3    28422.00    27700.35    218.66 o 
  -2   6   3    49480.36    48069.95    228.95 o 
  -1   6   3    21638.58    21633.82    107.01 o 
   0   6   3      656.30      647.63     20.91 o 
   1   6   3     7175.81     7469.49    116.26 o 
   2   6   3    17860.75    17189.61    226.35 o 
   3   6   3    21732.46    20661.11    151.13 o 
   4   6   3    15544.17    14715.92    202.18 o 
   5   6   3     2060.31     2073.46     40.69 o 
   6   6   3     1076.40     1111.65     36.85 o 
   7   6   3     8789.45     9025.03    123.00 o 
   8   6   3     8495.51     8613.50    118.16 o 
   9   6   3     2292.71     2275.71    101.58 o 
 -12   7   3     2091.93     2152.92    132.23 o 
 -11   7   3    10246.04    10116.79    534.33 o 
 -10   7   3    16995.38    17218.12    424.05 o 
  -9   7   3    10359.84    10266.45    185.63 o 
  -8   7   3     2643.86     2507.51     49.18 o 
  -7   7   3     1981.50     1980.10     76.44 o 
  -6   7   3    28315.30    27253.41    315.88 o 
  -5   7   3    58425.48    56334.25    468.95 o 
  -4   7   3    54014.45    52932.02    425.84 o 
  -3   7   3    10321.25     9990.51    102.45 o 
  -2   7   3     2252.41     2368.83     29.88 o 
  -1   7   3    43556.71    42856.95    355.00 o 
   0   7   3    88100.21    83405.84    403.28 o 
   1   7   3    68007.25    66232.65    436.23 o 
   2   7   3    21346.94    20888.66    413.47 o 
   3   7   3      367.07      368.60     19.58 o 
   4   7   3    23111.39    22520.27    190.82 o 
   5   7   3    28011.76    27305.65    295.21 o 
   6   7   3    20418.54    20026.21    141.30 o 
   7   7   3     6257.40     6327.56    157.32 o 
   8   7   3      329.41      303.06     30.12 o 
   9   7   3     3957.64     4197.93     95.64 o 
 -11   8   3     2584.80     2563.72    190.09 o 
 -10   8   3       32.77       79.73     27.13 o 
  -9   8   3    10157.30     9871.64    160.46 o 
  -8   8   3    22303.12    21725.75    366.39 o 
  -7   8   3    23691.92    22902.75    262.52 o 
  -6   8   3    14933.07    14726.76    137.65 o 
  -5   8   3      190.76      183.32     19.20 o 
  -4   8   3    12096.95    11828.71    141.68 o 
  -3   8   3    65785.28    62780.86    364.46 o 
  -2   8   3    75571.62    72568.77    608.57 o 
  -1   8   3    27998.63    27023.95    277.63 o 
   0   8   3     2436.06     2499.55     46.35 o 
   1   8   3    17309.91    17099.29    184.85 o 
   2   8   3    39995.07    38231.15    526.10 o 
   3   8   3    53828.38    51705.74    505.78 o 
   4   8   3    21954.96    20688.32    190.36 o 
   5   8   3     2827.34     2837.71     47.84 o 
   6   8   3     2771.31     2714.83     71.24 o 
   7   8   3    10412.51    10465.63    184.64 o 
   8   8   3     8161.76     8243.01    109.23 o 
   9   8   3     6808.82     6597.07    199.87 o 
 -11   9   3     2958.98     3292.20     94.18 o 
 -10   9   3     5602.12     5991.92    199.51 o 
  -9   9   3     5364.27     5545.33    155.97 o 
  -8   9   3      830.75      919.83     42.05 o 
  -7   9   3     1445.00     1493.18     35.77 o 
  -6   9   3    14045.48    13908.83    122.42 o 
  -5   9   3    23227.02    22542.72    161.86 o 
  -4   9   3    20394.76    19696.02    211.25 o 
  -3   9   3     1059.50     1007.48     27.37 o 
  -2   9   3     6535.07     6633.07    127.55 o 
  -1   9   3    16499.26    16112.51    238.50 o 
   0   9   3    21801.83    21477.89    303.26 o 
   1   9   3    13313.19    13060.29    163.59 o 
   2   9   3     7445.71     7188.38     75.38 o 
   3   9   3       74.84      175.51     38.55 o 
   4   9   3     2663.19     2697.11     90.41 o 
   5   9   3    16246.23    15632.04    139.52 o 
   6   9   3    10099.67     9984.91    194.30 o 
   7   9   3     2099.80     2100.66     58.30 o 
   8   9   3       63.23       58.25     46.28 o 
 -11  10   3       52.91       72.84     40.47 o 
 -10  10   3      953.58     1027.82     76.78 o 
  -9  10   3     1118.10     1090.17     47.89 o 
  -8  10   3      749.86      823.82     42.62 o 
  -7  10   3       10.94       25.61     15.72 o 
  -6  10   3       54.56       70.32     15.64 o 
  -5  10   3       51.26       79.98     14.37 o 
  -4  10   3      283.52      332.11     19.57 o 
  -3  10   3     1510.48     1676.28     32.30 o 
  -2  10   3     1876.90     1886.43     33.03 o 
  -1  10   3     3595.78     3655.21     92.67 o 
   0  10   3      153.48      186.85     20.51 o 
   1  10   3     2082.97     2089.16     53.63 o 
   2  10   3     2853.96     2837.45     51.03 o 
   3  10   3      988.32      999.06     38.59 o 
   4  10   3       41.79       72.66     20.19 o 
   5  10   3      269.17      228.24     27.76 o 
   6  10   3       77.30       93.24     23.96 o 
   7  10   3       61.97       54.16     24.78 o 
   8  10   3       54.15      120.21     29.88 o 
 -11  11   3     1784.50     1865.87    158.19 o 
 -10  11   3     1993.71     1915.70     61.30 o 
  -9  11   3     1733.00     1628.94    120.13 o 
  -8  11   3      273.51      276.39     51.76 o 
  -7  11   3       10.66       26.11     20.00 o 
  -6  11   3     2017.76     2049.22     38.78 o 
  -5  11   3      716.13      793.33     34.39 o 
  -4  11   3     1460.00     1541.35     60.82 o 
  -3  11   3     3794.26     3767.31     69.91 o 
  -2  11   3      319.25      353.89     23.46 o 
  -1  11   3     1702.61     1817.49     72.18 o 
   0  11   3    12020.45    11641.49    173.84 o 
   1  11   3     5312.56     5369.84    136.49 o 
   2  11   3      976.42     1026.83     46.96 o 
   3  11   3      721.45      717.10     46.89 o 
   4  11   3     1487.92     1377.78     44.37 o 
   5  11   3      852.56      861.81     42.59 o 
   6  11   3     1201.78     1214.58     46.40 o 
   7  11   3      250.81      240.00     31.12 o 
   8  11   3       90.19       74.95     35.65 o 
 -10  12   3      413.28      416.73     54.49 o 
  -9  12   3     2106.19     2102.67     70.13 o 
  -8  12   3    10616.23    10765.29    159.26 o 
  -7  12   3    16132.29    16034.75    124.82 o 
  -6  12   3     8978.61     8795.34    143.64 o 
  -5  12   3      172.96      169.43     18.68 o 
  -4  12   3    11483.44    11256.26    215.19 o 
  -3  12   3    19742.46    19526.04    185.04 o 
  -2  12   3    13536.89    13917.57    174.08 o 
  -1  12   3     5691.82     5814.66    173.15 o 
   0  12   3      993.52      990.07     44.17 o 
   1  12   3     2610.15     2649.83     73.57 o 
   2  12   3     7236.21     6923.18    120.65 o 
   3  12   3    12614.85    11918.01    222.64 o 
   4  12   3     8729.98     8390.95    169.11 o 
   5  12   3     1847.12     1866.87     61.10 o 
   6  12   3     1030.98      995.30     48.99 o 
   7  12   3     6844.53     6946.58    274.21 o 
 -10  13   3     8495.25     8035.97    151.59 o 
  -9  13   3     5195.42     5370.82    235.86 o 
  -8  13   3      400.82      429.43     35.99 o 
  -7  13   3     1937.37     2034.72     57.99 o 
  -6  13   3     8457.02     8519.59    141.11 o 
  -5  13   3    18340.66    18060.29    205.52 o 
  -4  13   3    19464.59    19378.91    364.05 o 
  -3  13   3     3998.33     3893.78     72.90 o 
  -2  13   3      531.56      585.78     34.43 o 
  -1  13   3    10945.83    10517.45    245.35 o 
   0  13   3    20692.98    19355.95    362.74 o 
   1  13   3    16758.99    16335.62    633.70 o 
   2  13   3     3862.45     3780.93     77.98 o 
   3  13   3      630.67      654.91     49.17 o 
   4  13   3     6961.90     6874.01    234.75 o 
   5  13   3    11379.14    10630.83    264.15 o 
   6  13   3     6544.85     6531.12    243.57 o 
   7  13   3     2333.35     2428.93    108.53 o 
  -9  14   3      817.04      886.74     50.58 o 
  -8  14   3     6185.56     6357.08    202.14 o 
  -7  14   3     6525.95     6675.05    113.58 o 
  -6  14   3     3231.81     3436.02     69.03 o 
  -5  14   3      323.45      312.14     26.04 o 
  -4  14   3     2791.62     2787.95     59.72 o 
  -3  14   3     9485.87     9670.55    180.68 o 
  -2  14   3     9900.61     9791.45    120.23 o 
  -1  14   3     3815.69     3982.97     67.68 o 
   0  14   3       14.77        6.52     25.49 o 
   1  14   3     1568.18     1630.90     58.26 o 
   2  14   3     5474.67     5357.70     94.04 o 
   3  14   3     5508.17     5359.67     97.85 o 
   4  14   3     6138.66     5899.77    157.54 o 
   5  14   3     1091.65     1071.09     76.94 o 
   6  14   3      487.24      529.34     49.87 o 
  -8  15   3       28.73       92.49     39.14 o 
  -7  15   3        8.07      -11.71     37.30 o 
  -6  15   3      158.82      185.13     30.97 o 
  -5  15   3     1585.69     1659.36     53.64 o 
  -4  15   3     1187.41     1231.71     48.13 o 
  -3  15   3      142.15      163.35     33.50 o 
  -2  15   3      915.29      887.18     43.70 o 
  -1  15   3     1405.18     1480.72     71.76 o 
   0  15   3      607.70      591.29     85.24 o 
   1  15   3     1345.14     1292.47     56.34 o 
   2  15   3      587.98      540.27     42.30 o 
   3  15   3        3.32      -22.94     30.46 o 
   4  15   3       73.77       95.79     34.38 o 
   5  15   3      630.60      735.01     53.72 o 
   6  15   3      290.26      280.98     74.26 o 
  -8  16   3      461.11      585.56     79.54 o 
  -7  16   3      660.41      617.67     50.66 o 
  -6  16   3      436.18      407.03     37.42 o 
  -5  16   3      175.11      186.04     31.38 o 
  -4  16   3      112.11      120.54     33.52 o 
  -3  16   3      488.47      515.41     41.90 o 
  -2  16   3      287.36      364.60     47.26 o 
  -1  16   3       97.90       97.72     43.59 o 
   0  16   3       69.49       70.41     30.32 o 
   1  16   3        3.26       -1.11     29.83 o 
   2  16   3      319.74      263.48     37.80 o 
   3  16   3       96.74       93.51     35.28 o 
   4  16   3      322.20      269.15     40.96 o 
   5  16   3      237.03      291.77     79.43 o 
  -7  17   3       55.63       -2.47     52.35 o 
  -6  17   3      636.06      736.28     75.11 o 
  -5  17   3     1412.98     1462.95     60.40 o 
  -4  17   3     2030.09     2181.39    115.52 o 
  -3  17   3     1354.68     1402.72     62.64 o 
  -2  17   3      161.22      217.80     35.93 o 
  -1  17   3     1074.68     1068.80     56.17 o 
   0  17   3     5751.22     5534.17    113.62 o 
   1  17   3     5524.33     5300.89    103.32 o 
   2  17   3      768.44      813.81     73.93 o 
   3  17   3      173.03      158.16     39.78 o 
   4  17   3     1053.47     1038.66    114.48 o 
  -5  18   3      252.86      276.30     44.26 o 
  -4  18   3     1485.49     1498.71     69.11 o 
  -3  18   3     3041.56     3236.05    118.26 o 
  -2  18   3     3166.58     3260.85    103.47 o 
  -1  18   3     1799.54     1778.58     69.35 o 
   0  18   3      354.63      470.52     47.47 o 
   1  18   3      119.16      106.01     37.20 o 
   2  18   3     1789.14     1867.57     72.36 o 
  -4  19   3     1570.66     1695.14     94.49 o 
  -3  19   3     1803.76     1929.71     74.90 o 
  -2  19   3      265.04      225.92     48.91 o 
  -1  19   3      524.60      474.05     85.67 o 
   0  19   3     2202.39     2164.10    112.03 o 
   1  19   3     1281.27     1225.96    159.53 o 
 -13   0   4     7057.04     7571.91    246.27 o 
 -12   0   4     9095.74     9096.73    982.26 o 
 -11   0   4      810.97      860.68     62.92 o 
 -10   0   4     1728.14     1687.53     71.70 o 
  -9   0   4    22818.18    21395.95    340.53 o 
  -8   0   4    21873.12    22128.30    263.16 o 
  -7   0   4    19176.31    18910.92    284.55 o 
  -6   0   4    11695.90    11371.99    130.89 o 
  -5   0   4      185.85      279.29     14.94 o 
  -4   0   4     6428.19     6393.64     42.73 o 
  -3   0   4    48107.13    47738.86    670.66 o 
  -2   0   4    64188.87    64087.82   1413.04 o 
  -1   0   4     7837.07     7554.17     69.86 o 
   0   0   4     4547.61     4897.43     49.03 o 
   1   0   4    26687.46    27078.39    140.34 o 
   2   0   4    44155.50    44114.23    339.16 o 
   3   0   4    39768.65    38940.02    760.82 o 
   4   0   4     1702.28     1717.87     39.97 o 
   5   0   4      276.18      334.25     38.03 o 
   6   0   4      773.00      732.78     72.35 o 
   7   0   4     5927.39     5852.59    120.12 o 
   8   0   4     4334.43     4575.47    115.94 o 
   9   0   4     4283.78     4447.55    256.38 o 
 -13   1   4        7.86       16.03     54.06 o 
 -12   1   4     1909.43     1925.13     75.92 o 
 -11   1   4     8073.34     7857.49    171.13 o 
 -10   1   4    10613.57    10325.50    149.66 o 
  -9   1   4    10283.65    10293.43    155.02 o 
  -8   1   4     4324.11     4380.19     49.51 o 
  -7   1   4     6604.83     6651.99     98.60 o 
  -6   1   4    21955.59    22505.97    280.24 o 
  -5   1   4    35147.88    35448.68    171.47 o 
  -4   1   4    17047.03    17184.14    139.84 o 
  -3   1   4    14594.97    15211.80    163.50 o 
  -2   1   4       30.35       62.58      7.15 o 
  -1   1   4    30748.10    31598.42    193.11 o 
   0   1   4    26849.62    28343.14    166.87 o 
   1   1   4    35276.48    35869.01    218.98 o 
   2   1   4     4795.70     4778.25     38.72 o 
   3   1   4      106.94      130.06     10.90 o 
   4   1   4     7072.84     7393.07     70.10 o 
   5   1   4    12176.61    11693.69    103.17 o 
   6   1   4     8850.56     8606.13     94.87 o 
   7   1   4     2542.55     2510.00     76.90 o 
   8   1   4      423.61      408.60     42.23 o 
   9   1   4     2641.00     2634.03     70.06 o 
 -13   2   4     1876.11     1879.04     95.48 o 
 -12   2   4     1273.31     1425.00     67.56 o 
 -11   2   4      224.00      210.95     30.04 o 
 -10   2   4       93.48      115.70     44.64 o 
  -9   2   4      493.30      572.23     26.37 o 
  -8   2   4     3354.69     3500.03     43.97 o 
  -7   2   4     3477.16     3502.51     64.72 o 
  -6   2   4     3765.52     3869.53     46.46 o 
  -5   2   4     3253.61     3346.30     28.28 o 
  -4   2   4     4020.50     4430.52     42.93 o 
  -3   2   4     5026.19     5273.21     46.06 o 
  -2   2   4    22632.91    23176.47    275.02 o 
  -1   2   4    66620.02    65695.88    415.50 o 
   0   2   4     7028.23     7187.57     85.46 o 
   1   2   4      865.18     1035.17     20.90 o 
   2   2   4     1543.51     1594.48     29.55 o 
   3   2   4     2014.74     1978.04     33.21 o 
   4   2   4     1939.36     1925.27     35.53 o 
   5   2   4     1047.55     1098.45     34.60 o 
   6   2   4       27.23       51.34     20.87 o 
   7   2   4      307.54      247.78     28.47 o 
   8   2   4     1113.06     1122.32     55.18 o 
   9   2   4      866.81      924.82     57.50 o 
 -13   3   4      197.22      195.19     51.17 o 
 -12   3   4     1130.22     1261.48    137.77 o 
 -11   3   4     1914.57     1938.30     57.07 o 
 -10   3   4      100.77      143.24     24.97 o 
  -9   3   4       96.47      100.29     16.78 o 
  -8   3   4      726.04      751.79     23.57 o 
  -7   3   4     7222.90     7199.97     97.97 o 
  -6   3   4     6740.41     7060.72     52.61 o 
  -5   3   4      406.46      370.18     15.53 o 
  -4   3   4     4947.35     5428.00     65.62 o 
  -3   3   4     1079.86     1001.74     13.53 o 
  -2   3   4    18503.38    18574.54    188.56 o 
  -1   3   4    21075.96    21977.07    163.07 o 
   0   3   4     6708.68     7330.68     76.76 o 
   1   3   4      912.23     1049.46     20.64 o 
   2   3   4     5407.95     5700.98     78.71 o 
   3   3   4     3190.52     3105.72     56.00 o 
   4   3   4     4048.87     3905.53     51.82 o 
   5   3   4     1415.36     1497.95     35.29 o 
   6   3   4      499.58      527.59     32.96 o 
   7   3   4       84.25       63.87     24.17 o 
   8   3   4      905.83      982.04     48.34 o 
   9   3   4      610.84      577.28     61.72 o 
 -13   4   4     2798.23     2614.34    140.21 o 
 -12   4   4     2684.57     2730.34    173.07 o 
 -11   4   4        1.72        2.44     32.83 o 
 -10   4   4     1525.19     1537.64     44.58 o 
  -9   4   4    11526.58    11598.85    175.97 o 
  -8   4   4    17649.48    17404.65    207.11 o 
  -7   4   4     7471.53     7661.18     93.52 o 
  -6   4   4       15.95       32.77      8.48 o 
  -5   4   4     9744.63     9561.33     44.90 o 
  -4   4   4    36582.81    37105.15    285.49 o 
  -3   4   4    40261.57    40367.98    180.97 o 
  -2   4   4    12608.43    12974.75    133.02 o 
  -1   4   4      274.68      347.70     27.90 o 
   0   4   4      545.16      455.06     24.25 o 
   1   4   4    28354.39    28207.62    249.08 o 
   2   4   4    22061.57    21813.51    225.84 o 
   3   4   4    14738.18    14505.99    194.07 o 
   4   4   4      544.21      570.88     25.26 o 
   5   4   4      983.87      928.77     31.29 o 
   6   4   4     6399.82     6384.39     84.07 o 
   7   4   4    11251.91    10993.31    187.10 o 
   8   4   4     6107.33     6277.93    173.51 o 
   9   4   4     1390.06     1425.29     64.77 o 
 -12   5   4     3624.23     3424.53    253.85 o 
 -11   5   4     9115.95     8914.07    239.53 o 
 -10   5   4    11946.35    11698.83    277.68 o 
  -9   5   4     2681.34     2780.84     59.95 o 
  -8   5   4      157.61      193.59     17.86 o 
  -7   5   4    20744.63    20285.54    185.29 o 
  -6   5   4    38896.35    38072.13    213.84 o 
  -5   5   4    34710.78    34768.37    235.08 o 
  -4   5   4    13077.64    12971.88     61.73 o 
  -3   5   4       87.74      134.15      9.56 o 
  -2   5   4    13116.48    12820.04    175.83 o 
  -1   5   4    60513.73    60897.72    357.33 o 
   0   5   4    20007.08    19767.45    256.54 o 
   1   5   4    19494.85    19593.42    214.39 o 
   2   5   4       36.12      110.00     11.81 o 
   3   5   4     6595.78     6587.47     94.24 o 
   4   5   4    24221.63    23549.99    180.73 o 
   5   5   4    20522.57    19569.98    270.45 o 
   6   5   4     9184.35     9281.21    183.29 o 
   7   5   4      714.03      615.63     71.29 o 
   8   5   4     1756.18     1930.53     60.43 o 
   9   5   4     7217.89     7353.12    313.39 o 
 -12   6   4     2543.44     2628.79    168.52 o 
 -11   6   4       90.32       87.12     41.71 o 
 -10   6   4     1729.46     1763.82     64.13 o 
  -9   6   4    13025.78    12587.88    167.09 o 
  -8   6   4    12058.91    11886.79    207.65 o 
  -7   6   4     9409.70     9367.26     89.13 o 
  -6   6   4      966.02     1012.81     32.37 o 
  -5   6   4     3786.14     4022.05     36.55 o 
  -4   6   4     9671.98     9698.08     59.66 o 
  -3   6   4    28352.89    28025.39    264.38 o 
  -2   6   4    18196.96    17578.43    181.24 o 
  -1   6   4     9293.60     8797.73    146.85 o 
   0   6   4     2721.30     2790.50     58.96 o 
   1   6   4    20710.46    20619.56    527.36 o 
   2   6   4    29836.04    28293.37    455.67 o 
   3   6   4    15690.41    15124.46    337.36 o 
   4   6   4     1109.76     1112.81     32.07 o 
   5   6   4       20.17       13.96     16.70 o 
   6   6   4     4526.19     4589.20     95.93 o 
   7   6   4     6327.86     6261.80    182.80 o 
   8   6   4     5013.70     5016.28     97.91 o 
   9   6   4     1868.89     2019.90    156.73 o 
 -12   7   4       77.48       98.63     52.24 o 
 -11   7   4      533.03      540.93     47.17 o 
 -10   7   4     3110.29     3161.76     80.67 o 
  -9   7   4     3825.02     3790.94     65.65 o 
  -8   7   4      995.69      966.11     33.03 o 
  -7   7   4     1682.33     1720.09     33.67 o 
  -6   7   4     5359.28     5276.98     50.47 o 
  -5   7   4     6044.14     6025.63     97.23 o 
  -4   7   4     1069.46      988.52     22.27 o 
  -3   7   4     1429.93     1603.82     45.40 o 
  -2   7   4      122.42      177.19     19.77 o 
  -1   7   4     3329.80     3434.87     41.97 o 
   0   7   4     7188.14     7413.83    110.89 o 
   1   7   4     3678.47     3549.80     64.65 o 
   2   7   4     1209.24     1199.85     40.11 o 
   3   7   4        6.70       37.89     17.41 o 
   4   7   4      307.38      345.54     22.26 o 
   5   7   4     6296.10     6237.01     76.41 o 
   6   7   4     1884.08     1782.01     54.14 o 
   7   7   4      719.93      747.72     64.51 o 
   8   7   4      659.73      601.37     42.31 o 
 -12   8   4        5.57       19.32     62.02 o 
 -11   8   4        2.97       25.04     35.82 o 
 -10   8   4      206.74      295.65     49.04 o 
  -9   8   4      583.23      571.51     30.39 o 
  -8   8   4      839.75      825.36     32.41 o 
  -7   8   4      637.26      627.81     26.26 o 
  -6   8   4       70.03       94.54     14.03 o 
  -5   8   4     2299.68     2240.17     59.77 o 
  -4   8   4     5579.25     5783.00     91.33 o 
  -3   8   4     2153.17     2319.73     32.36 o 
  -2   8   4       92.06      106.58     11.94 o 
  -1   8   4     2617.74     2798.21     65.74 o 
   0   8   4      508.10      514.80     23.09 o 
   1   8   4      289.45      302.83     21.52 o 
   2   8   4     2221.89     2176.76     47.13 o 
   3   8   4     1173.56     1113.86     35.14 o 
   4   8   4       47.84       43.00     17.19 o 
   5   8   4      107.54      124.90     20.98 o 
   6   8   4     1404.85     1467.83     63.55 o 
   7   8   4     1967.23     2046.41     49.53 o 
   8   8   4      318.89      259.93     37.64 o 
 -11   9   4     7118.50     7142.54    168.12 o 
 -10   9   4     3937.85     4074.99    120.60 o 
  -9   9   4      432.29      451.24     54.68 o 
  -8   9   4      719.15      766.32     32.78 o 
  -7   9   4     7603.23     7291.25    108.10 o 
  -6   9   4     9830.39     9735.74    156.59 o 
  -5   9   4     4352.96     4329.01     47.31 o 
  -4   9   4     2971.29     3075.75     40.07 o 
  -3   9   4       32.63       64.14     18.22 o 
  -2   9   4     7881.19     7481.36     76.34 o 
  -1   9   4    40708.87    39291.92    420.75 o 
   0   9   4    30563.05    30058.02    584.15 o 
   1   9   4     4030.48     3958.10     75.70 o 
   2   9   4     1210.83     1231.94     40.41 o 
   3   9   4     7990.37     7609.48    103.55 o 
   4   9   4    11643.85    11338.40    141.15 o 
   5   9   4     8192.98     7905.77    147.84 o 
   6   9   4     1851.89     1913.19     50.93 o 
   7   9   4       14.69      -12.82     24.14 o 
   8   9   4      658.82      834.83     72.79 o 
 -11  10   4       28.47       17.74     38.15 o 
 -10  10   4     2132.44     2103.14     60.69 o 
  -9  10   4    15259.88    15095.61    239.99 o 
  -8  10   4    13934.37    13773.11    318.52 o 
  -7  10   4     9605.08     9314.52    114.65 o 
  -6  10   4      100.76       90.80     15.36 o 
  -5  10   4     6761.26     6678.70    120.17 o 
  -4  10   4    39452.24    38206.73    231.54 o 
  -3  10   4    35053.77    33884.62    254.23 o 
  -2  10   4     7936.66     7631.93    131.25 o 
  -1  10   4       93.61      147.15     19.63 o 
   0  10   4     5735.56     5687.17    129.02 o 
   1  10   4    23381.37    22613.82    371.07 o 
   2  10   4    29513.59    27720.40    318.72 o 
   3  10   4    18328.04    17022.01    288.42 o 
   4  10   4     1643.79     1668.76     49.74 o 
   5  10   4     1875.42     1932.21     57.46 o 
   6  10   4     9589.69     9469.43    387.72 o 
   7  10   4     9236.73     8976.36    129.61 o 
   8  10   4     5996.08     6247.50    239.41 o 
 -11  11   4     5406.16     5736.83    342.49 o 
 -10  11   4     5739.97     5708.46    214.49 o 
  -9  11   4      232.41      224.94     31.10 o 
  -8  11   4     3365.83     3524.34    100.09 o 
  -7  11   4    14368.98    14003.22    106.10 o 
  -6  11   4    16125.51    15586.88    174.64 o 
  -5  11   4    11912.00    11764.97    141.04 o 
  -4  11   4     1385.90     1359.77     48.20 o 
  -3  11   4     1786.08     1804.23     34.58 o 
  -2  11   4    13361.74    12778.71    174.87 o 
  -1  11   4    31985.90    30648.55    254.11 o 
   0  11   4    17768.88    16833.38    331.28 o 
   1  11   4     2701.36     2798.12     64.16 o 
   2  11   4     2927.79     2731.32     65.86 o 
   3  11   4    12816.11    11956.60    162.16 o 
   4  11   4    11865.16    11930.00    381.37 o 
   5  11   4     9877.55     9662.69    323.09 o 
   6  11   4     1706.14     1799.21    110.40 o 
   7  11   4        6.18       -6.43     28.32 o 
 -10  12   4     1797.73     1821.44     80.79 o 
  -9  12   4     1906.71     1943.81     60.21 o 
  -8  12   4     1783.36     1833.19     80.20 o 
  -7  12   4       28.32        6.63     18.93 o 
  -6  12   4      695.05      709.99     29.34 o 
  -5  12   4     9065.76     8839.69    117.78 o 
  -4  12   4     4478.30     4461.86     70.31 o 
  -3  12   4     4705.53     4735.40     52.84 o 
  -2  12   4      874.69      811.52     31.26 o 
  -1  12   4       94.38       83.07     23.58 o 
   0  12   4     5804.86     5457.83    132.24 o 
   1  12   4    10274.63     9868.38    366.63 o 
   2  12   4     3893.27     3718.78    132.31 o 
   3  12   4      585.16      636.27     46.57 o 
   4  12   4      508.78      516.23     42.41 o 
   5  12   4     1738.87     1789.02    157.91 o 
   6  12   4     2175.33     2239.16    134.98 o 
   7  12   4     1462.61     1518.40     94.49 o 
 -10  13   4      359.90      411.25     47.21 o 
  -9  13   4      233.34      272.19     43.68 o 
  -8  13   4      539.14      576.14     38.27 o 
  -7  13   4      398.97      358.43     32.31 o 
  -6  13   4      396.65      424.02     25.16 o 
  -5  13   4     1059.19     1040.31     44.53 o 
  -4  13   4     3574.70     3595.29     75.30 o 
  -3  13   4     3957.26     3908.60     57.10 o 
  -2  13   4      744.19      788.30     37.99 o 
  -1  13   4      193.53      215.98     25.63 o 
   0  13   4      928.60     1000.58     79.36 o 
   1  13   4      819.07      894.61     47.38 o 
   2  13   4     1428.04     1334.00     65.04 o 
   3  13   4      113.29      138.12     32.49 o 
   4  13   4        1.03       -2.26     58.20 o 
   5  13   4       97.02       53.99     34.60 o 
   6  13   4      231.67      221.60     40.38 o 
  -9  14   4     2447.52     2432.82     69.26 o 
  -8  14   4     6787.94     6703.09     98.53 o 
  -7  14   4     8187.99     7923.21    122.24 o 
  -6  14   4     2304.77     2341.57    133.81 o 
  -5  14   4      189.91      209.20     24.04 o 
  -4  14   4     7049.56     7059.48    121.17 o 
  -3  14   4     8138.91     8427.99    115.72 o 
  -2  14   4     5571.50     5613.05     79.23 o 
  -1  14   4     2511.26     2478.63     66.35 o 
   0  14   4      303.76      275.51     34.36 o 
   1  14   4      360.36      364.09     36.09 o 
   2  14   4     2880.31     2798.68     74.24 o 
   3  14   4     4591.79     4328.61    162.90 o 
   4  14   4     3496.16     3488.37     87.59 o 
   5  14   4      138.50      145.20     40.76 o 
  -9  15   4     1738.87     1986.31    118.75 o 
  -8  15   4       51.82       43.67     35.35 o 
  -7  15   4     1762.73     1741.48    117.16 o 
  -6  15   4     4402.76     4587.83     96.40 o 
  -5  15   4    11241.15    11364.38    109.99 o 
  -4  15   4     9785.47     9877.69    108.51 o 
  -3  15   4     1457.90     1533.89     56.72 o 
  -2  15   4     1269.18     1225.20     46.48 o 
  -1  15   4    10837.75    10826.01    130.62 o 
   0  15   4    16200.39    15487.84    275.88 o 
   1  15   4     8448.32     8141.66    266.68 o 
   2  15   4      196.26      163.35     53.28 o 
   3  15   4     1038.88     1052.88     58.05 o 
   4  15   4     5263.93     5071.79    104.64 o 
   5  15   4     4264.16     4126.30    122.90 o 
  -8  16   4     7229.25     7927.07    264.13 o 
  -7  16   4     6128.68     6488.69    117.52 o 
  -6  16   4     2067.78     2206.07     81.24 o 
  -5  16   4     1204.96     1203.72     81.83 o 
  -4  16   4     4560.96     4937.81     82.12 o 
  -3  16   4     7425.00     7522.16    110.55 o 
  -2  16   4     3914.74     3991.88    109.18 o 
  -1  16   4     1153.58     1144.01     55.96 o 
   0  16   4       61.96       51.69     32.70 o 
   1  16   4     1740.39     1755.78     65.85 o 
   2  16   4     4009.30     4194.27    190.05 o 
   3  16   4     6338.89     6111.10    310.69 o 
   4  16   4     3579.78     3538.26    190.64 o 
  -7  17   4      486.94      595.02     68.03 o 
  -6  17   4      416.29      484.91     69.19 o 
  -5  17   4      591.23      584.27     49.66 o 
  -4  17   4      410.55      467.08     43.65 o 
  -3  17   4      361.53      427.61     43.56 o 
  -2  17   4       96.70      173.86     36.53 o 
  -1  17   4     1328.57     1380.40     63.88 o 
   0  17   4     1990.49     2162.83     72.67 o 
   1  17   4     1030.62     1095.64     61.34 o 
   2  17   4        4.71        4.49     35.56 o 
   3  17   4      658.21      725.48     56.33 o 
  -6  18   4      117.84      160.94     54.43 o 
  -5  18   4       49.50      135.51     48.87 o 
  -4  18   4      111.40       88.21     36.69 o 
  -3  18   4      121.04      168.25     38.08 o 
  -2  18   4      291.59      176.08     45.25 o 
  -1  18   4      177.05      150.13     44.32 o 
   0  18   4        5.35       -9.22     35.08 o 
   1  18   4      425.45      358.82     47.15 o 
   2  18   4      609.31      656.56    102.91 o 
  -4  19   4     1348.54     1333.47     84.73 o 
  -3  19   4       57.63       68.93     42.26 o 
  -2  19   4     1102.44     1055.86    157.01 o 
  -1  19   4     2371.82     2403.41     90.20 o 
   0  19   4     2702.06     2777.08    235.82 o 
   1  19   4     1361.50     1494.45    145.60 o 
 -13   1   5     1067.95     1108.49     66.27 o 
 -12   1   5     3886.28     3813.20    138.47 o 
 -11   1   5     4237.29     3981.45     73.81 o 
 -10   1   5     2326.70     2431.02     56.58 o 
  -9   1   5     3152.77     3286.28     51.96 o 
  -8   1   5      697.43      753.92     22.92 o 
  -7   1   5    16235.06    16383.91    106.27 o 
  -6   1   5    23732.88    24599.36    159.14 o 
  -5   1   5     7886.96     7814.28     89.10 o 
  -4   1   5      665.26      732.95     15.42 o 
  -3   1   5     2242.51     2294.66     36.11 o 
  -2   1   5    27658.03    28451.17    256.16 o 
  -1   1   5    14221.15    15074.07    163.89 o 
   0   1   5    13875.26    14532.59    168.53 o 
   1   1   5     1154.24     1139.18     24.51 o 
   2   1   5       85.57      112.57     20.36 o 
   3   1   5     4383.66     4437.68     58.12 o 
   4   1   5    12505.11    12578.84    163.39 o 
   5   1   5     9596.43     9333.51     96.46 o 
   6   1   5     1548.75     1535.95     49.04 o 
   7   1   5      494.68      508.74     36.93 o 
   8   1   5     1602.73     1684.35     72.30 o 
 -13   2   5     6882.71     7168.20    480.37 o 
 -12   2   5     2537.60     2591.65     96.34 o 
 -11   2   5     3447.41     3396.77     69.26 o 
 -10   2   5    14301.83    13639.91    220.25 o 
  -9   2   5    34746.34    32949.20    437.84 o 
  -8   2   5    12231.22    12253.70    190.41 o 
  -7   2   5     7066.63     7230.86     79.23 o 
  -6   2   5       11.11       80.50     18.97 o 
  -5   2   5     8603.99     8367.47     73.71 o 
  -4   2   5    69749.38    69821.75    383.42 o 
  -3   2   5    93798.34    91027.41    653.74 o 
  -2   2   5    19208.76    18775.06    164.87 o 
  -1   2   5       11.00       45.88      7.15 o 
   0   2   5    21333.71    20867.48     95.79 o 
   1   2   5    64897.02    63617.12    209.81 o 
   2   2   5    48559.25    48041.81    433.69 o 
   3   2   5    11275.76    11137.98     97.18 o 
   4   2   5      462.81      480.60     35.16 o 
   5   2   5     2390.82     2458.26     54.37 o 
   6   2   5    10509.68    10014.53    163.98 o 
   7   2   5     9376.99     9514.80    121.49 o 
   8   2   5     3867.30     3885.96     93.55 o 
 -13   3   5     2820.75     2963.89    109.97 o 
 -12   3   5     8070.30     7763.21    106.38 o 
 -11   3   5    11411.75    10912.20    191.11 o 
 -10   3   5     9622.77     9219.78    151.10 o 
  -9   3   5     1573.80     1628.15     55.97 o 
  -8   3   5     5838.24     6043.63    118.82 o 
  -7   3   5    46581.95    45647.76    462.68 o 
  -6   3   5    79454.59    77135.63    592.52 o 
  -5   3   5    46076.52    45368.48    391.16 o 
  -4   3   5      441.16      461.19     13.56 o 
  -3   3   5    18831.99    19161.84    160.58 o 
  -2   3   5    62400.49    62554.89    719.43 o 
  -1   3   5    58571.60    59071.84    529.35 o 
   0   3   5    13238.89    12547.61    149.78 o 
   1   3   5    12205.68    12078.02     79.83 o 
   2   3   5       52.66      167.87     26.70 o 
   3   3   5    11338.41    11379.72     85.04 o 
   4   3   5    42107.92    41104.12    382.81 o 
   5   3   5    22564.18    21865.40    356.61 o 
   6   3   5     4325.49     4270.88     73.20 o 
   7   3   5     1525.10     1526.01     79.72 o 
   8   3   5     6760.92     6697.77    102.08 o 
 -13   4   5     5751.81     5601.22    192.79 o 
 -12   4   5      910.65      932.51     69.57 o 
 -11   4   5     1319.51     1305.17     94.10 o 
 -10   4   5     9759.46     9591.32     92.06 o 
  -9   4   5    10629.31    10331.42    187.84 o 
  -8   4   5     7667.71     7619.51     86.77 o 
  -7   4   5     3050.09     2944.66     63.06 o 
  -6   4   5       25.78       47.99      8.55 o 
  -5   4   5     6329.59     6673.31     57.94 o 
  -4   4   5    31767.16    32236.24    198.04 o 
  -3   4   5    50842.63    50646.78    404.00 o 
  -2   4   5    29621.89    29893.25    204.55 o 
  -1   4   5     6914.80     7278.98     43.28 o 
   0   4   5     9022.49     8800.66     89.12 o 
   1   4   5    26503.56    26614.13    170.77 o 
   2   4   5    24820.88    23856.85    121.35 o 
   3   4   5     5777.94     5545.40     85.40 o 
   4   4   5      217.86      229.31     19.53 o 
   5   4   5     1304.16     1337.92     40.40 o 
   6   4   5     4315.14     4171.13     72.02 o 
   7   4   5     4439.80     4385.45     79.58 o 
   8   4   5     3893.65     3952.11     82.05 o 
 -13   5   5       87.48       57.07     61.90 o 
 -12   5   5       73.16        9.13     40.99 o 
 -11   5   5      450.86      456.30     40.04 o 
 -10   5   5     1983.88     1960.01    111.86 o 
  -9   5   5     1567.70     1567.54     49.03 o 
  -8   5   5      184.28      237.33     17.37 o 
  -7   5   5     3045.71     3105.16     44.76 o 
  -6   5   5     3740.91     3649.93     48.19 o 
  -5   5   5     9802.83    10042.37     79.64 o 
  -4   5   5     1347.13     1349.39     18.82 o 
  -3   5   5      155.90      214.25     12.27 o 
  -2   5   5      999.70     1097.23     24.56 o 
  -1   5   5     3081.47     3087.92     42.24 o 
   0   5   5     2474.88     2476.49     33.67 o 
   1   5   5     5673.39     5511.80     84.41 o 
   2   5   5     2307.83     2312.98     47.52 o 
   3   5   5      695.38      689.42     29.60 o 
   4   5   5     2064.99     2150.93     41.03 o 
   5   5   5     6558.86     6614.14     74.18 o 
   6   5   5     1328.07     1371.61     48.19 o 
   7   5   5      133.52      177.52     28.80 o 
   8   5   5      271.46      278.78     36.28 o 
 -12   6   5        3.12       25.38     43.60 o 
 -11   6   5      173.14      210.57     36.92 o 
 -10   6   5      380.54      476.64     33.83 o 
  -9   6   5     1493.38     1506.54     38.80 o 
  -8   6   5      984.79      999.05     31.67 o 
  -7   6   5      208.56      248.99     18.52 o 
  -6   6   5     4077.66     4145.12     63.07 o 
  -5   6   5     4069.56     4103.75     31.54 o 
  -4   6   5     3314.46     3421.77     34.64 o 
  -3   6   5      767.47      861.58     34.22 o 
  -2   6   5      624.13      733.25     18.38 o 
  -1   6   5     1173.12     1039.02     27.72 o 
   0   6   5     1645.35     1619.50     30.35 o 
   1   6   5     2538.27     2676.87     44.86 o 
   2   6   5      115.18      104.05     22.65 o 
   3   6   5      547.91      558.05     28.51 o 
   4   6   5      749.03      767.05     30.33 o 
   5   6   5      841.18      844.79     33.51 o 
   6   6   5     3895.38     3821.24     82.78 o 
   7   6   5     2091.37     2060.84     60.56 o 
   8   6   5      134.18      129.55     33.51 o 
 -12   7   5     5645.06     5356.42    137.66 o 
 -11   7   5     5209.87     5341.42    289.87 o 
 -10   7   5     1078.30      988.01     60.16 o 
  -9   7   5       59.28       74.44     18.98 o 
  -8   7   5     2862.08     2819.98     46.81 o 
  -7   7   5    10741.52    10502.13    102.89 o 
  -6   7   5     6895.61     7022.19     75.57 o 
  -5   7   5     1922.81     1978.01     28.63 o 
  -4   7   5       96.83      140.97     12.43 o 
  -3   7   5     7634.28     7785.21     79.29 o 
  -2   7   5    12736.51    12532.00    124.57 o 
  -1   7   5    11093.31    11194.49     61.31 o 
   0   7   5      932.53      887.54     26.24 o 
   1   7   5      165.33      232.48     36.19 o 
   2   7   5     4029.83     3919.08     81.20 o 
   3   7   5     7035.82     7005.07     91.03 o 
   4   7   5    13297.39    13135.55    104.90 o 
   5   7   5     3212.93     3113.88     52.90 o 
   6   7   5       18.15       72.07     21.71 o 
   7   7   5      956.06     1010.76     49.68 o 
   8   7   5     2143.55     2113.08    136.67 o 
 -12   8   5      228.24      211.79     60.78 o 
 -11   8   5     1287.31     1392.54     65.51 o 
 -10   8   5     8472.96     8279.38    128.35 o 
  -9   8   5    11830.84    11669.26    120.64 o 
  -8   8   5     3204.27     3171.49     50.64 o 
  -7   8   5      604.21      664.07     28.82 o 
  -6   8   5      726.32      740.91     22.99 o 
  -5   8   5     4721.20     4612.29     80.39 o 
  -4   8   5    16611.85    16691.24    193.41 o 
  -3   8   5     7653.57     7545.31     72.52 o 
  -2   8   5     1498.60     1471.41     39.34 o 
  -1   8   5     3758.80     3650.15     58.66 o 
   0   8   5    17574.90    16935.52    256.35 o 
   1   8   5    18717.04    18065.60    280.00 o 
   2   8   5    13110.90    12767.52    196.68 o 
   3   8   5     1200.38     1223.70     34.49 o 
   4   8   5      534.03      588.09     31.34 o 
   5   8   5     4219.85     4074.08     65.44 o 
   6   8   5     5982.05     6017.18     75.09 o 
   7   8   5     4390.89     4397.56    123.44 o 
 -12   9   5     1168.23     1213.02    127.63 o 
 -11   9   5     2250.79     2212.20    113.67 o 
 -10   9   5      852.29      911.69     62.76 o 
  -9   9   5        3.74       -2.59     18.99 o 
  -8   9   5      770.67      820.74     33.42 o 
  -7   9   5     5112.40     5017.11     60.39 o 
  -6   9   5     7541.16     7448.65     75.40 o 
  -5   9   5     4845.25     4903.23     47.12 o 
  -4   9   5     2983.37     3042.55     39.63 o 
  -3   9   5     7012.32     7014.58    103.64 o 
  -2   9   5     7090.13     6969.57     83.81 o 
  -1   9   5     3591.78     3785.19     54.08 o 
   0   9   5      522.55      519.80     28.03 o 
   1   9   5        5.88       -5.93     16.48 o 
   2   9   5     1370.77     1375.14     77.43 o 
   3   9   5     4465.94     4422.95    106.27 o 
   4   9   5     5563.76     5632.08     83.25 o 
   5   9   5     3083.60     3128.47     97.05 o 
   6   9   5       20.55       11.87     25.75 o 
   7   9   5      662.97      695.47     49.28 o 
 -11  10   5      310.33      291.77     44.19 o 
 -10  10   5      110.08      128.25     36.33 o 
  -9  10   5       95.43       74.75     23.30 o 
  -8  10   5      804.74      800.90     34.32 o 
  -7  10   5     1058.59     1036.97     34.03 o 
  -6  10   5       89.02       63.07     16.40 o 
  -5  10   5      107.03      110.73     13.92 o 
  -4  10   5      882.27      865.85     27.75 o 
  -3  10   5      896.42      889.09     26.68 o 
  -2  10   5      489.29      509.39     24.44 o 
  -1  10   5        7.16       17.16     16.16 o 
   0  10   5     1464.41     1429.61     93.85 o 
   1  10   5      124.89      176.10     26.50 o 
   2  10   5      638.66      581.04     40.01 o 
   3  10   5      271.88      306.83     26.12 o 
   4  10   5      842.96      822.87     52.49 o 
   5  10   5      779.63      734.76     42.77 o 
   6  10   5       26.95        1.50     27.72 o 
   7  10   5      311.47      341.10     48.94 o 
 -11  11   5     2777.98     2808.58    187.77 o 
 -10  11   5     1005.56     1119.51     63.00 o 
  -9  11   5       11.49       25.89     25.28 o 
  -8  11   5      951.16      941.23     36.55 o 
  -7  11   5     4561.56     4536.27     61.61 o 
  -6  11   5     4944.41     4812.96     60.50 o 
  -5  11   5     2040.34     2087.26     46.29 o 
  -4  11   5      559.24      539.57     25.10 o 
  -3  11   5       28.83       40.04     14.53 o 
  -2  11   5     4508.59     4438.87     85.17 o 
  -1  11   5    13643.20    13477.65    315.85 o 
   0  11   5     6994.34     6872.63    109.49 o 
   1  11   5      478.48      531.58     36.94 o 
   2  11   5      930.77      883.08     87.83 o 
   3  11   5     3556.11     3463.26    116.20 o 
   4  11   5     3671.78     3618.22    111.31 o 
   5  11   5     1213.68     1167.29     58.94 o 
   6  11   5      278.32      228.21     39.44 o 
   7  11   5       14.86       -4.27     84.71 o 
 -10  12   5     2345.74     2386.31    142.85 o 
  -9  12   5     9513.08     9425.22    120.45 o 
  -8  12   5    10230.17     9777.28    206.62 o 
  -7  12   5     3520.81     3461.54     56.28 o 
  -6  12   5      994.53      986.03     61.46 o 
  -5  12   5     7908.90     7707.45    132.39 o 
  -4  12   5    24236.37    23544.53    164.97 o 
  -3  12   5    13649.39    13492.15    112.42 o 
  -2  12   5     4290.96     4261.71    106.34 o 
  -1  12   5      109.69      117.50     21.68 o 
   0  12   5     3969.41     3895.37     75.26 o 
   1  12   5     8751.11     8364.72    226.05 o 
   2  12   5     8565.47     8237.26    195.19 o 
   3  12   5     4118.01     4010.12     85.52 o 
   4  12   5      778.76      739.26     50.58 o 
   5  12   5     2254.03     2124.98    141.74 o 
   6  12   5     7047.12     6917.48    201.62 o 
 -10  13   5     2025.15     2173.99    126.62 o 
  -9  13   5       30.76       33.68     28.32 o 
  -8  13   5     2601.59     2709.38     83.69 o 
  -7  13   5     6992.63     6800.26    131.85 o 
  -6  13   5    11513.17    11051.59    133.19 o 
  -5  13   5     9100.78     9197.01     86.23 o 
  -4  13   5      243.40      289.38     21.76 o 
  -3  13   5     3035.73     3113.06     52.82 o 
  -2  13   5    10552.92    10765.14    279.09 o 
  -1  13   5    12778.03    13003.05    136.83 o 
   0  13   5     8907.81     8542.28    118.61 o 
   1  13   5     1126.73     1040.70     51.09 o 
   2  13   5     1892.00     1895.74    104.92 o 
   3  13   5     6730.02     6776.72    126.79 o 
   4  13   5     8588.31     8288.31    211.14 o 
   5  13   5     3123.24     2982.36    163.00 o 
 -10  14   5     1546.38     1406.26    126.95 o 
  -9  14   5     2652.94     2657.59     81.82 o 
  -8  14   5     2499.27     2568.08     76.72 o 
  -7  14   5      420.53      481.97     30.14 o 
  -6  14   5      420.37      381.06     28.09 o 
  -5  14   5     5976.20     5790.50    123.87 o 
  -4  14   5     2826.21     2886.53     60.32 o 
  -3  14   5     2876.15     2862.03     60.25 o 
  -2  14   5      146.08      201.45     27.86 o 
  -1  14   5      575.20      610.69     43.98 o 
   0  14   5     5350.57     5144.25    164.64 o 
   1  14   5     2658.92     2551.36     71.29 o 
   2  14   5     1673.96     1572.21    100.41 o 
   3  14   5      997.66     1059.60     78.50 o 
   4  14   5       18.05       35.30     32.80 o 
   5  14   5      768.84      790.13     56.70 o 
  -9  15   5      174.97      251.10     63.36 o 
  -8  15   5      140.75      120.50     38.50 o 
  -7  15   5       12.47       -1.60     54.65 o 
  -6  15   5       89.00      117.63     26.75 o 
  -5  15   5      145.18      144.36     32.30 o 
  -4  15   5      949.96      925.94     44.36 o 
  -3  15   5     1204.23     1224.62     56.50 o 
  -2  15   5       94.98      117.82     30.21 o 
  -1  15   5      816.76      965.77     52.66 o 
   0  15   5      861.81      858.21     51.72 o 
   1  15   5      309.53      353.55     40.58 o 
   2  15   5       89.96       75.72     35.40 o 
   3  15   5       44.38       75.69     35.00 o 
   4  15   5        2.35      -24.67     34.93 o 
  -8  16   5     3309.29     3240.85     89.55 o 
  -7  16   5     1870.36     1851.28     72.42 o 
  -6  16   5      118.50      119.15     29.30 o 
  -5  16   5     2376.66     2274.13     72.21 o 
  -4  16   5     6403.58     6580.90    176.57 o 
  -3  16   5     4044.62     4239.40    133.47 o 
  -2  16   5     2867.36     2894.25     83.61 o 
  -1  16   5      329.50      412.96     42.28 o 
   0  16   5      754.47      740.79    138.30 o 
   1  16   5     4145.92     4292.53    146.42 o 
   2  16   5     5152.01     5188.14    170.53 o 
   3  16   5     1802.31     1768.32    159.31 o 
  -7  17   5     4715.70     4812.98    179.91 o 
  -6  17   5     7837.30     7938.50    176.50 o 
  -5  17   5     4871.96     4835.34    159.39 o 
  -4  17   5     1616.23     1661.32     93.02 o 
  -3  17   5      258.00      275.38     89.50 o 
  -2  17   5     7618.10     7646.06    326.59 o 
  -1  17   5    14590.35    14458.50    443.10 o 
   0  17   5    10107.57    10274.38    306.05 o 
   1  17   5      998.66      960.73     58.85 o 
   2  17   5      607.55      589.24     53.15 o 
  -6  18   5      153.44      147.30     61.23 o 
  -5  18   5     4593.18     4709.45    325.13 o 
  -4  18   5     9301.98    10691.82    272.33 o 
  -3  18   5     8392.17     8202.97    151.92 o 
  -2  18   5     2648.04     2794.67     82.86 o 
  -1  18   5       35.88       71.48     37.34 o 
   0  18   5     2381.70     2301.79     79.11 o 
   1  18   5     5982.33     6524.22    371.70 o 
  -4  19   5      512.71      656.67    102.46 o 
  -3  19   5      160.48      213.57     66.17 o 
  -2  19   5     2690.77     2526.03    129.20 o 
  -1  19   5     4560.24     4703.93    130.15 o 
   0  19   5     5055.18     5322.35    195.26 o 
 -13   0   6     1482.55     1604.25     87.13 o 
 -12   0   6     1724.97     1821.96     81.49 o 
 -11   0   6    17458.56    16744.84    202.14 o 
 -10   0   6    27636.33    26356.81    422.04 o 
  -9   0   6    41362.25    39688.03    230.11 o 
  -8   0   6     3532.89     3722.83     63.68 o 
  -7   0   6     1873.73     1875.95     46.65 o 
  -6   0   6    33765.67    33160.77    324.11 o 
  -5   0   6    46191.54    44942.77    203.96 o 
  -4   0   6    72652.52    72014.91    602.28 o 
  -3   0   6    19648.57    19700.74    553.45 o 
  -2   0   6      116.05      184.28     13.17 o 
  -1   0   6    27701.44    27468.85    301.83 o 
   0   0   6   109244.40   106766.59    495.47 o 
   1   0   6    99061.94    94489.80   1307.77 o 
   2   0   6    27378.11    27005.49    380.61 o 
   3   0   6      344.05      392.71     30.05 o 
   4   0   6    11624.02    11158.69    146.27 o 
   5   0   6    19002.93    17142.95    286.04 o 
   6   0   6    16836.46    16266.20    203.48 o 
   7   0   6     6189.22     6235.18    135.85 o 
 -13   1   6     6177.81     6062.58    291.01 o 
 -12   1   6     9110.49     8621.38    188.41 o 
 -11   1   6     4355.48     4224.31     74.25 o 
 -10   1   6      269.83      303.65     25.04 o 
  -9   1   6     5569.72     5474.40     91.38 o 
  -8   1   6    26450.28    25695.64    193.39 o 
  -7   1   6    48874.11    48144.08    435.67 o 
  -6   1   6    25617.25    25989.20    211.53 o 
  -5   1   6      596.75      628.24     15.64 o 
  -4   1   6    12788.85    13130.29    136.92 o 
  -3   1   6    59938.30    59260.68    873.11 o 
  -2   1   6    59471.96    59521.86    507.98 o 
  -1   1   6    39442.94    39915.71    235.42 o 
   0   1   6     4405.40     4521.50     45.82 o 
   1   1   6     3910.65     4030.41     52.08 o 
   2   1   6    23951.69    24107.69    311.55 o 
   3   1   6    34425.43    33388.56    491.28 o 
   4   1   6    18382.13    17612.90    149.17 o 
   5   1   6     4006.24     4018.88     68.97 o 
   6   1   6      280.45      303.39     30.55 o 
   7   1   6     4607.80     4780.56    110.65 o 
 -13   2   6      170.09      156.63     32.88 o 
 -12   2   6      369.29      365.67     37.02 o 
 -11   2   6     3036.95     3077.26     65.66 o 
 -10   2   6     5544.11     5500.00     94.61 o 
  -9   2   6     1766.76     1824.91     37.09 o 
  -8   2   6       15.38       15.13     12.92 o 
  -7   2   6     6119.91     6455.33     77.29 o 
  -6   2   6    11752.26    12305.03    149.02 o 
  -5   2   6    12146.51    12369.32    156.07 o 
  -4   2   6     7090.55     7028.25     52.47 o 
  -3   2   6     9104.51     9555.66    108.68 o 
  -2   2   6      147.22      222.95     10.75 o 
  -1   2   6     7722.21     7840.74     50.87 o 
   0   2   6    15936.68    15844.95     93.01 o 
   1   2   6    15864.21    15985.32     90.28 o 
   2   2   6     1722.51     1815.66     33.81 o 
   3   2   6      821.69      857.73     36.38 o 
   4   2   6     3463.71     3374.35     59.27 o 
   5   2   6     3726.48     3747.46    108.50 o 
   6   2   6     2034.85     2084.79     57.27 o 
   7   2   6      494.21      537.80     38.20 o 
 -13   3   6      156.51      121.79     48.86 o 
 -12   3   6      770.36      774.77     45.36 o 
 -11   3   6      286.12      264.77     31.19 o 
 -10   3   6      708.31      702.76     33.67 o 
  -9   3   6      102.27      101.85     18.70 o 
  -8   3   6        1.58        5.74     12.68 o 
  -7   3   6      306.22      367.10     16.07 o 
  -6   3   6      420.84      455.21     17.88 o 
  -5   3   6      868.11      926.31     21.05 o 
  -4   3   6     5756.08     6259.34     32.00 o 
  -3   3   6      222.06      253.29     12.85 o 
  -2   3   6      116.59      152.96     10.89 o 
  -1   3   6      625.55      767.15     41.48 o 
   0   3   6      458.72      489.39     20.77 o 
   1   3   6       14.91       31.24     10.90 o 
   2   3   6       59.06       79.99     15.00 o 
   3   3   6      267.45      311.36     22.01 o 
   4   3   6       55.67       34.68     20.81 o 
   5   3   6      364.05      312.32     37.62 o 
   6   3   6        3.10        8.36     23.13 o 
   7   3   6        3.12      -11.48     26.25 o 
 -13   4   6      997.68      970.48     76.12 o 
 -12   4   6        0.65       -4.39     29.09 o 
 -11   4   6     1881.11     1899.59     63.99 o 
 -10   4   6     4888.59     4983.96     95.41 o 
  -9   4   6     9459.13     9263.96    280.31 o 
  -8   4   6     3843.98     3920.38     76.82 o 
  -7   4   6      114.92      131.03     12.15 o 
  -6   4   6     6971.14     7374.55     95.79 o 
  -5   4   6    11469.60    11758.63    104.58 o 
  -4   4   6    22419.67    23291.73    140.98 o 
  -3   4   6     5859.63     5744.54     42.76 o 
  -2   4   6       17.89       25.34      8.85 o 
  -1   4   6      384.34      399.58     19.01 o 
   0   4   6     4015.60     3855.97     49.19 o 
   1   4   6    12770.98    12646.92    132.33 o 
   2   4   6     5380.11     5425.96     74.25 o 
   3   4   6       11.41       39.64     16.31 o 
   4   4   6      612.55      684.60     32.29 o 
   5   4   6     3151.23     3033.64     61.29 o 
   6   4   6     6196.46     6247.20     90.88 o 
   7   4   6     2225.67     2208.04     63.66 o 
 -13   5   6     4552.18     4313.71    174.93 o 
 -12   5   6     8171.82     7995.93    172.29 o 
 -11   5   6     6414.63     6335.43    140.48 o 
 -10   5   6     1932.12     1825.20     57.73 o 
  -9   5   6     1576.73     1583.67     44.93 o 
  -8   5   6    18226.45    18199.74    230.78 o 
  -7   5   6    31570.58    31440.85    258.83 o 
  -6   5   6    19129.92    19088.30    205.16 o 
  -5   5   6     1535.14     1477.25     20.06 o 
  -4   5   6     2977.11     2978.85     28.88 o 
  -3   5   6    25033.18    25265.00    214.43 o 
  -2   5   6    32026.11    32435.32    387.84 o 
  -1   5   6    29265.73    29506.07    401.27 o 
   0   5   6     1646.27     1598.87     60.63 o 
   1   5   6      287.21      331.21     18.18 o 
   2   5   6     8076.03     8087.20     90.29 o 
   3   5   6    11637.24    11282.82    154.36 o 
   4   5   6    12661.80    12448.84    139.53 o 
   5   5   6     2409.89     2437.47     57.39 o 
   6   5   6       14.86       22.47     25.33 o 
   7   5   6     3518.57     3627.62     78.28 o 
 -12   6   6      208.81      205.84     87.29 o 
 -11   6   6     5080.33     5014.62    172.56 o 
 -10   6   6    12689.96    12449.84    322.99 o 
  -9   6   6    13189.83    12464.54    113.17 o 
  -8   6   6     4956.73     5060.31     73.46 o 
  -7   6   6      522.23      618.26     22.19 o 
  -6   6   6     7078.70     6941.38     76.72 o 
  -5   6   6    25671.23    26088.46    184.46 o 
  -4   6   6    16747.53    16869.86    162.21 o 
  -3   6   6     5966.02     5947.57     70.99 o 
  -2   6   6      625.36      631.29     20.64 o 
  -1   6   6     7190.06     7140.79     56.57 o 
   0   6   6    23842.19    23326.57    113.25 o 
   1   6   6    27659.54    27246.60    262.73 o 
   2   6   6     6822.99     6626.61    147.69 o 
   3   6   6       23.46       41.21     17.94 o 
   4   6   6     3499.48     3459.85     57.82 o 
   5   6   6     5766.46     5750.76    111.85 o 
   6   6   6     4591.20     4727.94     81.90 o 
   7   6   6     3725.05     3730.43     99.41 o 
 -12   7   6      190.37      179.66     47.03 o 
 -11   7   6     1313.53     1321.82     53.56 o 
 -10   7   6      192.95      223.82     34.61 o 
  -9   7   6       27.29       56.94     20.62 o 
  -8   7   6     2302.76     2419.23     43.98 o 
  -7   7   6     9119.74     9145.19    233.51 o 
  -6   7   6     5757.00     5615.83     56.91 o 
  -5   7   6      378.02      349.29     16.22 o 
  -4   7   6     6012.79     6139.34     59.15 o 
  -3   7   6     3994.62     4043.03     96.65 o 
  -2   7   6     4751.83     4780.22     55.64 o 
  -1   7   6      509.08      479.38     22.92 o 
   0   7   6      341.21      356.65     37.05 o 
   1   7   6      248.32      241.90     21.52 o 
   2   7   6     1551.34     1542.52     59.92 o 
   3   7   6     2998.81     2867.24     51.20 o 
   4   7   6     3082.81     3146.16     82.66 o 
   5   7   6     1645.71     1684.63     48.51 o 
   6   7   6       39.95       36.72     27.37 o 
   7   7   6      495.08      497.47     40.33 o 
 -12   8   6        2.13      -31.39     57.69 o 
 -11   8   6        2.96       36.34     26.15 o 
 -10   8   6      128.25      128.21     25.41 o 
  -9   8   6      609.98      646.39     37.33 o 
  -8   8   6     1302.68     1327.76     36.83 o 
  -7   8   6      595.83      582.66     27.45 o 
  -6   8   6        3.73        4.56     12.28 o 
  -5   8   6     2487.06     2573.86     43.99 o 
  -4   8   6     3007.87     3207.13     52.89 o 
  -3   8   6      576.13      637.09     29.85 o 
  -2   8   6      543.25      635.17     32.81 o 
  -1   8   6      119.81      125.35     14.64 o 
   0   8   6      449.90      389.26     28.51 o 
   1   8   6      181.09      181.39     22.02 o 
   2   8   6      575.56      543.00     28.59 o 
   3   8   6      151.49      134.54     21.25 o 
   4   8   6       92.13       82.27     21.85 o 
   5   8   6       62.34       73.86     23.79 o 
   6   8   6      705.78      717.53     50.45 o 
   7   8   6      465.93      509.71     70.63 o 
 -12   9   6     4816.34     5021.09    186.67 o 
 -11   9   6     3869.25     3922.89    192.92 o 
 -10   9   6      216.27      281.13     39.91 o 
  -9   9   6      906.89      992.81     42.37 o 
  -8   9   6     4429.52     4488.11     61.47 o 
  -7   9   6     4019.82     4167.36     80.20 o 
  -6   9   6     2118.29     2171.25     53.37 o 
  -5   9   6     1836.99     1794.02     30.81 o 
  -4   9   6     2059.49     2140.46     34.65 o 
  -3   9   6      403.06      466.95     22.99 o 
  -2   9   6    11826.48    11507.43    225.86 o 
  -1   9   6    10036.85     9831.21    189.35 o 
   0   9   6     1633.32     1575.14     96.96 o 
   1   9   6      381.52      353.37     26.33 o 
   2   9   6     3460.78     3551.37     81.12 o 
   3   9   6     4124.44     4119.99     80.58 o 
   4   9   6     3989.80     3893.16     82.91 o 
   5   9   6      441.31      404.00     41.94 o 
   6   9   6        2.28      -15.46     24.99 o 
   7   9   6      286.25      167.74     80.55 o 
 -12  10   6       47.82      -15.73     73.36 o 
 -11  10   6     1613.84     1580.39     72.16 o 
 -10  10   6     5321.04     5292.80    166.12 o 
  -9  10   6     8686.46     8354.89    100.89 o 
  -8  10   6     6127.07     6034.55    105.69 o 
  -7  10   6      844.50      823.86     33.78 o 
  -6  10   6     1852.12     1866.67     40.06 o 
  -5  10   6     9367.95     9443.52     94.04 o 
  -4  10   6    12630.53    12707.78     81.39 o 
  -3  10   6     4103.90     4154.50     92.89 o 
  -2  10   6      733.61      748.59     35.95 o 
  -1  10   6     1190.25     1210.82     38.23 o 
   0  10   6     3147.32     3156.75     76.61 o 
   1  10   6     9811.71     9622.13    212.88 o 
   2  10   6     6423.59     6368.45    155.28 o 
   3  10   6     1355.25     1311.50     52.96 o 
   4  10   6      248.34      250.01     28.04 o 
   5  10   6     4397.94     4414.21    154.13 o 
   6  10   6     4645.61     4586.12    172.93 o 
 -11  11   6     3162.59     3227.74    166.00 o 
 -10  11   6      660.00      657.39     52.31 o 
  -9  11   6      332.18      329.78     27.91 o 
  -8  11   6     2416.96     2384.49     56.20 o 
  -7  11   6     4845.42     4842.29    101.08 o 
  -6  11   6     5677.90     5521.46     70.66 o 
  -5  11   6     2841.57     2854.34     68.93 o 
  -4  11   6        4.97       20.88     22.85 o 
  -3  11   6      549.84      560.36     27.74 o 
  -2  11   6     6421.50     6552.52    115.40 o 
  -1  11   6    11434.57    11198.29    118.83 o 
   0  11   6     4937.18     4689.72    112.02 o 
   1  11   6       22.66       40.17     41.88 o 
   2  11   6     1639.81     1607.46     78.32 o 
   3  11   6     4217.53     4137.83     99.16 o 
   4  11   6     2342.23     2423.66     74.25 o 
   5  11   6      817.99      809.25     55.75 o 
   6  11   6       17.89       58.87     84.60 o 
 -11  12   6       94.22      132.19     53.91 o 
 -10  12   6      435.36      436.97     47.03 o 
  -9  12   6      315.74      369.08     30.77 o 
  -8  12   6      355.94      382.01     35.91 o 
  -7  12   6      145.25      147.43     21.53 o 
  -6  12   6        3.91       55.78     27.78 o 
  -5  12   6      269.54      293.41     24.50 o 
  -4  12   6       61.23       91.21     17.56 o 
  -3  12   6     1591.95     1560.46     44.89 o 
  -2  12   6     1356.10     1340.38     42.88 o 
  -1  12   6      615.56      599.07     40.71 o 
   0  12   6      268.35      293.21     34.11 o 
   1  12   6      293.88      320.11     35.89 o 
   2  12   6      607.10      566.22     44.47 o 
   3  12   6      124.78      179.60     36.02 o 
   4  12   6      408.07      339.30     40.16 o 
   5  12   6      185.91      145.82     40.00 o 
 -10  13   6      129.22      135.33     40.79 o 
  -9  13   6      742.19      764.24     45.71 o 
  -8  13   6     1189.85     1209.24     41.66 o 
  -7  13   6     1069.48     1143.24     59.30 o 
  -6  13   6     1509.33     1541.02     42.38 o 
  -5  13   6      216.55      238.12     31.73 o 
  -4  13   6      973.94     1054.97     35.01 o 
  -3  13   6     2400.06     2438.26     54.81 o 
  -2  13   6     5149.63     5191.90     75.02 o 
  -1  13   6     3601.65     3622.49    167.03 o 
   0  13   6      741.08      679.09     65.98 o 
   1  13   6      541.13      517.99     42.05 o 
   2  13   6     1979.61     1998.05     93.60 o 
   3  13   6     2802.49     2713.08     78.14 o 
   4  13   6     1093.24      994.94     60.04 o 
   5  13   6        9.60       82.91     91.56 o 
 -10  14   6     3533.44     3645.02    164.48 o 
  -9  14   6     5492.65     5542.47     95.40 o 
  -8  14   6     2981.83     3047.88     60.14 o 
  -7  14   6       61.51       78.55     22.62 o 
  -6  14   6     5871.81     5854.38     76.20 o 
  -5  14   6    16566.21    16993.14    237.86 o 
  -4  14   6    15607.26    15538.07    191.74 o 
  -3  14   6     3314.60     3115.91     72.78 o 
  -2  14   6       84.08      141.86     31.02 o 
  -1  14   6     5305.61     5181.32     92.01 o 
   0  14   6     6423.28     6607.05    106.47 o 
   1  14   6     6553.18     6420.27    190.52 o 
   2  14   6     4318.42     4034.00    177.60 o 
   3  14   6     1063.93      907.81     69.15 o 
   4  14   6      625.38      715.55     54.12 o 
  -9  15   6     3397.15     3453.96     87.86 o 
  -8  15   6     7231.86     7479.51    123.47 o 
  -7  15   6     7407.82     7444.74    228.61 o 
  -6  15   6     5281.56     5408.45    150.14 o 
  -5  15   6      594.99      568.29     43.39 o 
  -4  15   6      212.12      224.19     33.30 o 
  -3  15   6     8208.75     8094.24    126.62 o 
  -2  15   6    18684.40    18267.33    173.46 o 
  -1  15   6    14913.56    14707.47    285.25 o 
   0  15   6     2202.88     2122.02    122.87 o 
   1  15   6     1628.69     1633.62    155.32 o 
   2  15   6     7770.99     7732.23    223.45 o 
   3  15   6     9515.09     9010.10    477.02 o 
  -8  16   6     2864.17     2990.56     87.66 o 
  -7  16   6        4.60        2.07     27.10 o 
  -6  16   6     4959.28     4896.61    169.89 o 
  -5  16   6    12079.45    12141.36    546.85 o 
  -4  16   6     7004.37     7451.16    141.72 o 
  -3  16   6      984.91     1029.06     56.45 o 
  -2  16   6      638.94      661.50     73.48 o 
  -1  16   6     3340.82     3429.23    115.17 o 
   0  16   6     6258.68     6313.19    228.16 o 
   1  16   6     5146.29     5132.23    152.22 o 
   2  16   6     3816.11     3683.88    100.63 o 
  -7  17   6     1178.41     1164.14     81.37 o 
  -6  17   6      357.94      429.39     45.39 o 
  -5  17   6       59.76       72.54     44.88 o 
  -4  17   6      394.18      407.74     54.46 o 
  -3  17   6     1466.30     1453.08     66.08 o 
  -2  17   6     2356.97     2347.05    114.03 o 
  -1  17   6     1999.70     2019.48     73.64 o 
   0  17   6      351.03      417.40     47.48 o 
   1  17   6      657.02      630.22     83.53 o 
  -6  18   6       82.85       77.81     42.51 o 
  -5  18   6       40.08       28.95     46.47 o 
  -4  18   6      116.50       61.45     61.45 o 
  -3  18   6       29.27       27.90     41.43 o 
  -2  18   6       40.83       47.38     38.05 o 
  -1  18   6        1.12      -35.58     35.58 o 
   0  18   6      161.10      121.49     52.36 o 
  -2  19   6     3377.78     3465.01    270.37 o 
 -13   1   7     2371.70     2319.27    104.12 o 
 -12   1   7     1151.30     1239.52     59.14 o 
 -11   1   7      485.88      453.97     33.70 o 
 -10   1   7      989.44      937.24     35.51 o 
  -9   1   7     7464.40     7572.02     76.59 o 
  -8   1   7     6431.94     6495.45     70.78 o 
  -7   1   7     9955.33    10185.19    142.75 o 
  -6   1   7      898.00      948.93     24.65 o 
  -5   1   7      418.59      480.61     18.41 o 
  -4   1   7    13346.57    13447.67    144.88 o 
  -3   1   7    14036.91    14394.85     96.92 o 
  -2   1   7     3370.59     3359.47     40.33 o 
  -1   1   7      105.77      213.77     14.91 o 
   0   1   7     2503.35     2623.62     35.61 o 
   1   1   7     2060.85     2060.17     34.38 o 
   2   1   7     9334.95     9411.56     96.69 o 
   3   1   7     7734.55     7486.79    115.14 o 
   4   1   7     2400.22     2454.55     61.30 o 
   5   1   7       12.73      -20.55     22.16 o 
   6   1   7     2022.31     2062.20     59.85 o 
   7   1   7     1904.00     1912.74     62.44 o 
 -13   2   7       58.91       68.83     30.77 o 
 -12   2   7     6750.01     6499.40     94.81 o 
 -11   2   7    17613.94    17066.52    228.59 o 
 -10   2   7    11304.37    11194.34    191.99 o 
  -9   2   7     5230.37     5054.46     54.79 o 
  -8   2   7     1915.19     1980.68     43.27 o 
  -7   2   7     8129.04     8031.16    100.75 o 
  -6   2   7    20775.54    21094.66    132.71 o 
  -5   2   7    19271.01    19313.58    123.65 o 
  -4   2   7    19950.70    20350.78    151.44 o 
  -3   2   7       41.90       78.94      8.65 o 
  -2   2   7     8890.63     8881.59    166.31 o 
  -1   2   7    34599.79    33406.01    546.24 o 
   0   2   7    39568.89    38376.70    263.54 o 
   1   2   7    14408.51    14112.64     82.02 o 
   2   2   7       46.53       79.00     16.26 o 
   3   2   7     5625.42     5662.15    130.90 o 
   4   2   7     9452.57     8986.10     97.26 o 
   5   2   7    10293.96    10001.53    183.11 o 
   6   2   7     5253.00     5218.04     87.64 o 
   7   2   7      634.42      604.70     61.25 o 
 -13   3   7     6126.14     5744.46    109.75 o 
 -12   3   7     3524.25     3568.44     73.70 o 
 -11   3   7      949.76     1008.40     39.86 o 
 -10   3   7      515.28      558.18     46.05 o 
  -9   3   7    10956.40    10682.03     78.05 o 
  -8   3   7    27121.08    27043.99    286.30 o 
  -7   3   7    23627.79    23813.15    281.36 o 
  -6   3   7     1105.61     1118.90     22.21 o 
  -5   3   7     7351.53     7615.54     84.06 o 
  -4   3   7    49608.47    49715.09    307.67 o 
  -3   3   7    56773.32    56891.81    236.65 o 
  -2   3   7    14689.54    14819.65    176.19 o 
  -1   3   7     3296.02     3480.79     44.98 o 
   0   3   7     6019.38     6276.23     52.58 o 
   1   3   7     7341.47     7164.42     81.72 o 
   2   3   7    15500.19    15302.40    103.00 o 
   3   3   7    12323.79    11926.38    179.60 o 
   4   3   7     8177.27     7894.63    103.17 o 
   5   3   7       31.47       43.13     23.61 o 
   6   3   7     6687.84     6574.75     96.99 o 
   7   3   7     8915.91     9077.53    120.52 o 
 -13   4   7       11.88       44.15     33.42 o 
 -12   4   7     2992.21     3000.81     78.85 o 
 -11   4   7     9585.74     9165.03    271.41 o 
 -10   4   7     3959.64     4055.01    108.35 o 
  -9   4   7       45.43       39.54     18.09 o 
  -8   4   7     4497.62     4653.60     80.88 o 
  -7   4   7     6558.82     6549.32    102.30 o 
  -6   4   7     7742.85     7860.85     49.64 o 
  -5   4   7    14713.15    15182.45    143.28 o 
  -4   4   7     2665.18     2736.05     29.60 o 
  -3   4   7       24.91       50.29     10.00 o 
  -2   4   7    16794.16    17144.03    148.54 o 
  -1   4   7    17375.88    17351.05    131.65 o 
   0   4   7    14017.80    13720.82     85.41 o 
   1   4   7     4230.55     4335.31     54.33 o 
   2   4   7     1059.46     1146.20     34.45 o 
   3   4   7     6203.54     6133.03    100.96 o 
   4   4   7     9699.46     9409.40    184.52 o 
   5   4   7     2003.37     2010.74     55.32 o 
   6   4   7      963.20      967.10     48.03 o 
   7   4   7       43.74       65.13     51.61 o 
 -13   5   7      333.25      309.95     42.77 o 
 -12   5   7      889.28      951.25     54.69 o 
 -11   5   7      261.11      254.84     30.15 o 
 -10   5   7      555.61      560.14     59.50 o 
  -9   5   7      228.02      234.71     29.12 o 
  -8   5   7      197.14      216.70     17.57 o 
  -7   5   7       53.20       92.57     25.08 o 
  -6   5   7     2296.66     2428.12     40.37 o 
  -5   5   7     8020.57     7996.21    123.31 o 
  -4   5   7     3839.99     3835.11     68.75 o 
  -3   5   7      323.04      392.97     27.57 o 
  -2   5   7      427.95      463.13     26.80 o 
  -1   5   7    12618.38    12574.02    116.73 o 
   0   5   7     8279.59     8401.63    123.09 o 
   1   5   7     1367.56     1418.70     40.28 o 
   2   5   7       10.98       88.11     43.26 o 
   3   5   7        2.39       -2.19     22.67 o 
   4   5   7       29.21       26.61     20.03 o 
   5   5   7      173.29      185.35     28.16 o 
   6   5   7      700.78      782.89     45.34 o 
   7   5   7      603.36      613.87    104.15 o 
 -13   6   7      169.11      259.75     75.50 o 
 -12   6   7      148.14      111.53     30.17 o 
 -11   6   7     1584.10     1487.13     51.64 o 
 -10   6   7     6702.84     6611.81    113.36 o 
  -9   6   7     8393.76     8187.56    109.43 o 
  -8   6   7     2932.77     2930.25     55.16 o 
  -7   6   7      114.96      155.09     14.17 o 
  -6   6   7     5269.72     5231.70     50.14 o 
  -5   6   7    15256.97    15664.00    137.46 o 
  -4   6   7    22410.36    22322.18    207.85 o 
  -3   6   7     7048.28     7022.57     80.51 o 
  -2   6   7      368.25      374.61     17.95 o 
  -1   6   7     1839.32     1830.08     34.04 o 
   0   6   7     4890.08     4791.99     58.23 o 
   1   6   7    10829.47    10749.38     98.09 o 
   2   6   7     4171.59     4107.14     57.74 o 
   3   6   7      494.15      504.94     29.62 o 
   4   6   7      341.47      390.83     29.37 o 
   5   6   7     2888.45     3057.22    111.36 o 
   6   6   7     3189.02     3283.76     73.62 o 
   7   6   7      636.78      530.96     96.96 o 
 -12   7   7     7945.13     7779.42    238.76 o 
 -11   7   7     3817.96     3813.98    123.63 o 
 -10   7   7       96.59      115.76     26.43 o 
  -9   7   7     5924.25     5846.49     97.70 o 
  -8   7   7    17728.57    17347.29    219.57 o 
  -7   7   7    24372.91    24106.78    345.98 o 
  -6   7   7    16821.48    16467.36    183.29 o 
  -5   7   7      629.61      587.38     23.80 o 
  -4   7   7     4011.61     4018.46     42.63 o 
  -3   7   7    24055.84    24224.47    252.09 o 
  -2   7   7    27279.86    26465.85    128.33 o 
  -1   7   7    17672.01    17393.31    190.63 o 
   0   7   7     1081.80     1021.31     35.63 o 
   1   7   7     1083.96     1139.99     55.30 o 
   2   7   7    12445.56    11936.53    149.78 o 
   3   7   7    13139.54    12799.62    105.76 o 
   4   7   7     7334.85     7201.48    176.52 o 
   5   7   7      388.50      450.46     32.98 o 
   6   7   7      753.14      807.79     46.51 o 
 -12   8   7     2023.94     1946.83    109.39 o 
 -11   8   7    11877.49    11869.66    351.85 o 
 -10   8   7    11958.13    11891.27    232.08 o 
  -9   8   7    13539.37    12709.34    280.29 o 
  -8   8   7     1849.52     1856.66     48.35 o 
  -7   8   7      461.86      465.01     23.00 o 
  -6   8   7     9077.78     9122.52    149.08 o 
  -5   8   7    24597.78    24540.31    190.14 o 
  -4   8   7    22510.45    21938.45    191.37 o 
  -3   8   7    13104.61    12754.62     85.56 o 
  -2   8   7      193.14      203.80     20.10 o 
  -1   8   7    11609.16    11421.07    248.82 o 
   0   8   7    26845.63    26905.17    336.26 o 
   1   8   7    16981.01    16738.37    289.46 o 
   2   8   7     3325.69     3437.17     51.37 o 
   3   8   7       55.87       63.89     20.41 o 
   4   8   7     4062.77     4223.92     81.07 o 
   5   8   7     6118.99     6209.63    146.71 o 
   6   8   7     5876.13     5741.98    159.97 o 
 -12   9   7     2745.01     2913.55    152.30 o 
 -11   9   7     1359.14     1366.64     76.44 o 
 -10   9   7        3.55        5.84     24.25 o 
  -9   9   7     1363.00     1405.63     48.44 o 
  -8   9   7     5421.82     5323.81     74.90 o 
  -7   9   7    12221.14    12048.57    314.81 o 
  -6   9   7     7487.28     7383.82    110.73 o 
  -5   9   7      999.75     1043.10     31.10 o 
  -4   9   7     3914.07     3913.99     65.09 o 
  -3   9   7     6746.01     6570.89    113.04 o 
  -2   9   7     7840.68     7712.54    109.86 o 
  -1   9   7     4581.31     4507.16     85.12 o 
   0   9   7     1957.13     1871.40     56.00 o 
   1   9   7       29.30       24.95     23.73 o 
   2   9   7     2437.44     2425.77     67.33 o 
   3   9   7     7631.16     7620.79     97.02 o 
   4   9   7     3880.74     3999.37     64.19 o 
   5   9   7      697.58      780.62     42.91 o 
   6   9   7      272.41      303.06     58.68 o 
 -12  10   7       44.09      141.45     82.58 o 
 -11  10   7      387.63      387.98     36.69 o 
 -10  10   7      183.32      253.05     32.53 o 
  -9  10   7      312.06      301.18     33.44 o 
  -8  10   7      210.37      188.39     21.62 o 
  -7  10   7      118.62      143.62     23.65 o 
  -6  10   7      354.64      372.71     21.64 o 
  -5  10   7       16.83       36.05     15.24 o 
  -4  10   7      843.20      850.20     27.95 o 
  -3  10   7     4635.25     4587.15     85.05 o 
  -2  10   7      434.54      448.24     38.74 o 
  -1  10   7       34.24       44.33     23.54 o 
   0  10   7      145.58      104.78     26.55 o 
   1  10   7       98.96      204.31     59.22 o 
   2  10   7      364.37      332.41     30.75 o 
   3  10   7       39.22       63.54     26.58 o 
   4  10   7       41.94        7.50     27.62 o 
   5  10   7       29.73       52.05     34.93 o 
 -11  11   7      219.80      167.05     41.13 o 
 -10  11   7      464.87      359.08     34.55 o 
  -9  11   7     2190.89     2124.41     57.51 o 
  -8  11   7     2878.44     3042.94     68.30 o 
  -7  11   7     1382.17     1427.50     62.14 o 
  -6  11   7     1297.90     1301.60     34.99 o 
  -5  11   7       13.35       45.38     18.35 o 
  -4  11   7     1556.25     1538.17     38.63 o 
  -3  11   7     4227.12     4278.73     78.60 o 
  -2  11   7     4643.59     4838.06    102.68 o 
  -1  11   7     1518.08     1468.85     52.65 o 
   0  11   7        2.01       53.49     34.40 o 
   1  11   7     3585.37     3601.09    121.28 o 
   2  11   7     4388.81     4386.51     89.40 o 
   3  11   7     3600.72     3483.53    194.09 o 
   4  11   7      416.68      375.74     43.54 o 
   5  11   7      123.59      102.40     39.75 o 
 -11  12   7     2840.10     3209.48    120.21 o 
 -10  12   7     4824.67     4683.70    108.82 o 
  -9  12   7     5397.52     5276.59    228.95 o 
  -8  12   7      345.03      382.00     33.06 o 
  -7  12   7     2447.94     2477.16     67.21 o 
  -6  12   7    13044.53    12922.85    278.73 o 
  -5  12   7    13021.17    13120.24    162.70 o 
  -4  12   7     6118.45     6083.99    113.52 o 
  -3  12   7      729.05      801.42     38.28 o 
  -2  12   7     2592.10     2565.30     68.09 o 
  -1  12   7     8361.66     8061.07    121.41 o 
   0  12   7     6520.48     6462.70    110.43 o 
   1  12   7     4620.40     4563.40     89.05 o 
   2  12   7     1269.77     1336.85     59.01 o 
   3  12   7       38.40       56.21     33.86 o 
   4  12   7     2624.27     2640.17    154.46 o 
   5  12   7     5510.24     5458.76    233.57 o 
 -10  13   7      720.86      706.82     54.49 o 
  -9  13   7     3972.67     3930.90     77.23 o 
  -8  13   7     6035.48     5983.83     80.90 o 
  -7  13   7     8215.14     8008.04    129.50 o 
  -6  13   7     2356.56     2371.70     81.11 o 
  -5  13   7      256.89      287.25     26.09 o 
  -4  13   7     4464.67     4559.35     87.68 o 
  -3  13   7    10562.05    10478.14    206.19 o 
  -2  13   7    11688.66    11430.97    268.78 o 
  -1  13   7     6579.40     6343.45    251.71 o 
   0  13   7       48.09       28.36     29.24 o 
   1  13   7     2297.39     2168.64    134.86 o 
   2  13   7     7545.39     7644.68    195.78 o 
   3  13   7     6526.43     6426.13    116.50 o 
   4  13   7     1653.37     1597.80    120.09 o 
 -10  14   7     3265.27     3451.44    162.57 o 
  -9  14   7     2009.08     1889.44     64.82 o 
  -8  14   7      788.63      850.63     39.45 o 
  -7  14   7      397.77      412.29     30.25 o 
  -6  14   7     3108.20     3191.00     58.75 o 
  -5  14   7     7807.73     7995.21    164.66 o 
  -4  14   7     4454.77     4578.66     91.19 o 
  -3  14   7      712.24      749.76     41.90 o 
  -2  14   7      710.16      726.55     48.73 o 
  -1  14   7     2807.07     2737.65    108.77 o 
   0  14   7     4291.19     4143.42     88.74 o 
   1  14   7     2456.90     2557.98     76.69 o 
   2  14   7     1183.25     1167.73     85.32 o 
   3  14   7       42.34       15.47     35.00 o 
  -9  15   7       52.73       87.56     44.34 o 
  -8  15   7      402.82      449.56     37.42 o 
  -7  15   7      933.21      982.75     47.61 o 
  -6  15   7      496.58      546.00     45.78 o 
  -5  15   7      624.84      657.84     60.23 o 
  -4  15   7       37.17        4.05     31.39 o 
  -3  15   7      223.72      356.12     40.36 o 
  -2  15   7      209.57      222.28     37.83 o 
  -1  15   7      233.89      228.27     36.18 o 
   0  15   7      124.83      144.31     36.37 o 
   1  15   7       52.51       89.74     46.35 o 
   2  15   7      219.73      200.67     41.09 o 
  -8  16   7        1.03       61.38     29.93 o 
  -7  16   7      904.10      907.42     93.00 o 
  -6  16   7     1573.80     1609.01     78.13 o 
  -5  16   7     1418.01     1526.63     82.68 o 
  -4  16   7      151.84      185.50     39.30 o 
  -3  16   7      397.27      380.05     52.77 o 
  -2  16   7      572.08      618.86     48.01 o 
  -1  16   7     1055.26     1124.40     60.40 o 
   0  16   7     1348.48     1287.61     64.88 o 
   1  16   7      932.14      841.50     78.39 o 
   2  16   7       15.32       34.60     51.46 o 
  -7  17   7     2172.88     2008.94     73.68 o 
  -6  17   7      156.02      102.06     36.80 o 
  -5  17   7      669.89      825.09    112.91 o 
  -4  17   7     1847.60     1883.51    120.77 o 
  -3  17   7     5169.74     5345.89    137.23 o 
  -2  17   7     4659.89     4502.29    147.56 o 
  -1  17   7     1024.98     1027.18     64.49 o 
   0  17   7     1017.08     1083.06     63.56 o 
   1  17   7     3891.51     3808.03    145.94 o 
  -6  18   7     7259.02     7218.60    221.67 o 
  -5  18   7     5870.21     6509.44    222.45 o 
  -4  18   7     1058.54     1099.66    111.67 o 
  -3  18   7      292.55      320.93     88.59 o 
  -2  18   7     3342.01     3355.62     95.57 o 
  -1  18   7     5842.75     5802.70    287.61 o 
 -14   0   8      805.86      812.60     75.25 o 
 -13   0   8     2965.45     3074.61    181.10 o 
 -12   0   8     8480.28     8423.37    149.36 o 
 -11   0   8    10873.81    10160.41    438.04 o 
 -10   0   8     3444.36     3459.96     70.02 o 
  -9   0   8     1154.31     1251.69     45.65 o 
  -8   0   8     7895.83     7826.13     89.20 o 
  -7   0   8    12473.34    12240.86    294.78 o 
  -6   0   8     6824.73     7122.21    103.35 o 
  -5   0   8      335.79      327.81     32.41 o 
  -4   0   8     1349.09     1378.66     31.97 o 
  -3   0   8      130.79      187.40     19.30 o 
  -2   0   8     5339.54     5424.58    148.75 o 
  -1   0   8    16109.71    16137.28    330.17 o 
   0   0   8    16351.61    15833.91    235.09 o 
   1   0   8      131.18      143.41     25.99 o 
   2   0   8     5039.11     5231.44    106.36 o 
   3   0   8     7658.75     7671.15    235.09 o 
   4   0   8     6978.22     6906.13    134.31 o 
   5   0   8     3895.70     3881.86    167.68 o 
   6   0   8      371.19      399.37     84.54 o 
 -14   1   8     2772.62     2662.08     74.26 o 
 -13   1   8     2096.00     2077.28     63.25 o 
 -12   1   8      413.81      433.56     39.92 o 
 -11   1   8       27.97        6.63     19.57 o 
 -10   1   8     3310.45     3338.35     59.91 o 
  -9   1   8     5152.54     5195.84     96.46 o 
  -8   1   8     7127.84     7248.13     86.65 o 
  -7   1   8     2876.38     2767.71     56.32 o 
  -6   1   8      308.23      360.58     16.52 o 
  -5   1   8     7560.32     7739.89    102.69 o 
  -4   1   8    18118.46    19238.15     79.78 o 
  -3   1   8     1039.64     1085.68     21.38 o 
  -2   1   8       54.40       81.70      8.95 o 
  -1   1   8      535.83      583.43     20.15 o 
   0   1   8     2754.68     2829.77     42.02 o 
   1   1   8     4511.34     4555.98     50.41 o 
   2   1   8     6590.46     6704.45     70.53 o 
   3   1   8      986.55      969.77     39.14 o 
   4   1   8      139.35      137.37     24.07 o 
   5   1   8     1751.84     1748.74     57.86 o 
   6   1   8     2778.03     2668.70     68.19 o 
 -14   2   8       13.85      -18.76     62.47 o 
 -13   2   8       15.48      -25.96     28.67 o 
 -12   2   8      571.35      580.45     38.48 o 
 -11   2   8      530.40      555.24     40.03 o 
 -10   2   8      109.88       95.06     17.84 o 
  -9   2   8     1116.40     1148.33     31.85 o 
  -8   2   8     2071.54     2132.33     36.31 o 
  -7   2   8       14.72       41.53     12.54 o 
  -6   2   8      148.50      168.44     13.98 o 
  -5   2   8      645.28      678.19     20.32 o 
  -4   2   8       67.23       55.75      8.49 o 
  -3   2   8       28.91       77.80     18.12 o 
  -2   2   8      917.82     1053.09     25.28 o 
  -1   2   8      599.67      610.56     30.97 o 
   0   2   8      234.63      257.62     16.45 o 
   1   2   8       91.39       85.65     15.20 o 
   2   2   8      744.45      729.76     31.76 o 
   3   2   8     2149.93     2093.57     57.99 o 
   4   2   8      624.23      642.74     38.00 o 
   5   2   8      247.41      258.07     30.93 o 
   6   2   8      144.03      136.47     55.46 o 
 -14   3   8      958.43     1010.12    104.37 o 
 -13   3   8     1243.17     1211.50     61.81 o 
 -12   3   8      834.74      849.88     52.10 o 
 -11   3   8       62.50       40.14     21.64 o 
 -10   3   8     3318.36     3421.77     62.39 o 
  -9   3   8     7451.77     7549.21     95.29 o 
  -8   3   8     5321.39     5191.06     66.17 o 
  -7   3   8     2726.66     2677.04     52.42 o 
  -6   3   8      689.56      751.75     23.92 o 
  -5   3   8      536.10      563.07     18.52 o 
  -4   3   8    11516.77    12082.43     76.79 o 
  -3   3   8     8169.91     8040.35     85.11 o 
  -2   3   8     5414.15     5438.75     47.38 o 
  -1   3   8      209.61      222.97     18.99 o 
   0   3   8      708.09      727.68     24.57 o 
   1   3   8     3825.60     3814.06     86.58 o 
   2   3   8     5740.43     5834.68     67.21 o 
   3   3   8     2462.97     2460.27     49.50 o 
   4   3   8      733.56      659.27     37.72 o 
   5   3   8      122.72      179.61     28.70 o 
   6   3   8      373.08      410.34     36.87 o 
 -13   4   8     1817.80     1808.72     69.82 o 
 -12   4   8     6047.51     5972.04    134.92 o 
 -11   4   8    10650.01    10191.83    156.68 o 
 -10   4   8     9696.91     9462.46    101.21 o 
  -9   4   8     2243.22     2215.78     39.52 o 
  -8   4   8     3196.18     3214.72     42.67 o 
  -7   4   8    16514.95    16249.38     99.18 o 
  -6   4   8    33660.95    33821.52    266.94 o 
  -5   4   8    25586.07    25798.09    291.04 o 
  -4   4   8     4991.36     4827.94     56.36 o 
  -3   4   8     1811.01     1965.82     41.69 o 
  -2   4   8    16673.22    16874.21    241.05 o 
  -1   4   8    28417.67    28027.16    165.35 o 
   0   4   8    18877.88    18261.61    155.39 o 
   1   4   8     6155.89     5857.95    114.64 o 
   2   4   8       46.63       47.44     17.51 o 
   3   4   8     4966.40     4886.40     85.78 o 
   4   4   8     9015.49     8819.62    102.64 o 
   5   4   8     5801.09     5782.53     89.83 o 
   6   4   8     2050.52     2006.40     62.78 o 
 -13   5   8     5426.44     5283.43    107.03 o 
 -12   5   8     2464.51     2463.35     89.87 o 
 -11   5   8      179.32      169.09     28.11 o 
 -10   5   8     4377.88     4350.12     72.14 o 
  -9   5   8    15436.95    14829.70    184.33 o 
  -8   5   8    30252.62    29601.58    278.36 o 
  -7   5   8    14010.18    13478.04    247.86 o 
  -6   5   8       20.01       26.88      9.68 o 
  -5   5   8    17636.25    18006.14     90.33 o 
  -4   5   8    38043.36    37658.43    256.38 o 
  -3   5   8    34768.77    34044.93    456.31 o 
  -2   5   8    15923.68    15872.24    138.94 o 
  -1   5   8     3401.10     3545.93    123.82 o 
   0   5   8     5950.29     6060.09     66.49 o 
   1   5   8    14076.58    13584.05    132.50 o 
   2   5   8    17572.10    17357.89    210.72 o 
   3   5   8     6319.96     6285.64    119.82 o 
   4   5   8     2598.37     2605.52     61.11 o 
   5   5   8     1156.23     1128.46     49.66 o 
   6   5   8     5330.30     5317.27    168.58 o 
 -13   6   8      494.92      523.64     47.85 o 
 -12   6   8     6261.55     6176.27    267.74 o 
 -11   6   8     8758.27     8598.63    115.63 o 
 -10   6   8     4978.68     4813.69    145.21 o 
  -9   6   8     1389.19     1273.18     43.72 o 
  -8   6   8     2751.27     2671.80     50.83 o 
  -7   6   8     7952.01     7870.61     70.64 o 
  -6   6   8    14840.08    15344.57    165.87 o 
  -5   6   8     8169.85     8367.38     69.84 o 
  -4   6   8     5077.58     5077.31     69.14 o 
  -3   6   8       21.84       69.04     13.59 o 
  -2   6   8     9523.08     9488.17     70.32 o 
  -1   6   8    13727.05    13197.62    123.32 o 
   0   6   8    20736.31    20172.56    173.28 o 
   1   6   8     2337.48     2378.09     67.73 o 
   2   6   8      425.09      368.48     25.82 o 
   3   6   8     5387.89     5463.78     85.82 o 
   4   6   8     6562.52     6691.10    116.49 o 
   5   6   8     2765.63     2685.83     66.55 o 
   6   6   8     1397.58     1356.49    128.75 o 
 -13   7   8       42.04       78.41     45.90 o 
 -12   7   8       29.33       34.53     29.18 o 
 -11   7   8        3.35      -23.70     23.70 o 
 -10   7   8      151.13      159.27     31.80 o 
  -9   7   8     1060.17     1067.88     42.01 o 
  -8   7   8     2609.18     2661.42     47.87 o 
  -7   7   8     3462.66     3287.07     56.42 o 
  -6   7   8       45.58       61.44     14.35 o 
  -5   7   8     2062.05     2050.58     35.01 o 
  -4   7   8     4007.00     3963.15     55.37 o 
  -3   7   8      246.67      275.13     21.46 o 
  -2   7   8      232.02      249.38     18.16 o 
  -1   7   8     1988.44     2166.22     39.33 o 
   0   7   8      232.48      290.84     36.21 o 
   1   7   8       95.55      100.38     26.98 o 
   2   7   8     1020.68     1030.95     37.87 o 
   3   7   8     1160.52     1124.95     45.30 o 
   4   7   8       69.07       99.60     24.93 o 
   5   7   8        7.24       -8.62     27.53 o 
   6   7   8      426.39      520.91     81.90 o 
 -13   8   8       41.73       68.98     80.33 o 
 -12   8   8      251.14      236.18     35.87 o 
 -11   8   8      572.64      639.76     41.67 o 
 -10   8   8     1587.69     1542.02     75.65 o 
  -9   8   8     1962.96     2019.33     53.10 o 
  -8   8   8      172.73      162.26     30.04 o 
  -7   8   8     1594.88     1612.64     40.26 o 
  -6   8   8     5077.91     5092.70     67.89 o 
  -5   8   8     8158.54     7882.40     88.26 o 
  -4   8   8     2273.67     2320.01     46.25 o 
  -3   8   8      943.05      962.14     35.20 o 
  -2   8   8     1766.59     1884.61     43.91 o 
  -1   8   8     1692.33     1785.39     53.28 o 
   0   8   8     1670.57     1683.84     52.48 o 
   1   8   8     2083.37     2029.71     59.28 o 
   2   8   8      372.65      367.52     26.98 o 
   3   8   8       23.76        7.63     21.62 o 
   4   8   8     1496.86     1427.82     48.37 o 
   5   8   8     2039.89     2055.49     62.55 o 
 -12   9   8     2795.63     2830.14    124.72 o 
 -11   9   8       17.01       46.29     27.56 o 
 -10   9   8     7225.17     6788.79    189.81 o 
  -9   9   8    15368.66    14675.69    295.61 o 
  -8   9   8    10289.89    10136.55    195.43 o 
  -7   9   8     4593.01     4655.51     76.12 o 
  -6   9   8     1405.73     1393.93     33.42 o 
  -5   9   8     1955.29     2105.56     55.12 o 
  -4   9   8     9672.98     9833.23    108.21 o 
  -3   9   8    21987.35    21809.70    174.35 o 
  -2   9   8    15054.61    14462.28    202.46 o 
  -1   9   8     1954.77     1935.75     56.24 o 
   0   9   8     3982.15     3983.26    114.38 o 
   1   9   8    13794.67    13445.45    222.39 o 
   2   9   8    15338.66    15324.71    237.26 o 
   3   9   8     5937.22     6133.78    139.07 o 
   4   9   8      294.05      250.91     27.32 o 
   5   9   8      756.94      732.46     86.13 o 
 -12  10   8     6865.02     6726.27    494.16 o 
 -11  10   8    10897.07    11077.93    265.07 o 
 -10  10   8     7437.35     7315.19    199.47 o 
  -9  10   8     3093.28     3185.31     66.67 o 
  -8  10   8     1910.97     1957.65     52.32 o 
  -7  10   8    14549.54    14534.38    107.21 o 
  -6  10   8    36831.09    35832.20    227.63 o 
  -5  10   8    18173.51    17843.38    281.79 o 
  -4  10   8     4299.15     4274.29     77.43 o 
  -3  10   8      789.03      847.38     46.83 o 
  -2  10   8    14249.24    14042.44    140.50 o 
  -1  10   8    22020.69    21961.24    176.13 o 
   0  10   8    19905.93    19501.24    246.85 o 
   1  10   8     4587.23     4531.87    219.78 o 
   2  10   8       21.51       25.29     25.40 o 
   3  10   8     5649.37     5864.41    231.27 o 
   4  10   8     9097.10     9134.48    271.16 o 
   5  10   8     7258.56     7151.51    252.90 o 
 -11  11   8       49.37       59.09     31.90 o 
 -10  11   8     4084.76     4041.89     78.77 o 
  -9  11   8    10759.77    10258.83    115.25 o 
  -8  11   8    13709.34    13228.48    251.29 o 
  -7  11   8     5570.98     5516.94     85.96 o 
  -6  11   8      355.43      391.25     24.34 o 
  -5  11   8     4174.63     4122.55     66.08 o 
  -4  11   8    16887.34    16610.24    281.27 o 
  -3  11   8    20447.28    20613.41    194.59 o 
  -2  11   8    14495.81    14122.80    201.20 o 
  -1  11   8     1278.70     1396.35     80.93 o 
   0  11   8     1859.69     1922.23     62.14 o 
   1  11   8     8845.72     9053.69    209.88 o 
   2  11   8    10806.84    11106.52    121.72 o 
   3  11   8     5373.85     5467.10     95.89 o 
   4  11   8      730.42      753.65    111.53 o 
 -11  12   8     3137.51     3310.73    125.06 o 
 -10  12   8     1805.75     1808.07     64.47 o 
  -9  12   8        8.47       21.31     24.60 o 
  -8  12   8      580.97      579.01     37.37 o 
  -7  12   8     3114.81     3126.53     56.20 o 
  -6  12   8     4948.91     5114.38     76.40 o 
  -5  12   8     5241.18     5447.79     95.47 o 
  -4  12   8     1319.05     1344.58     55.37 o 
  -3  12   8        3.20       -6.61     20.66 o 
  -2  12   8     2091.11     2166.98     70.30 o 
  -1  12   8     4745.88     4841.61     89.38 o 
   0  12   8     7408.64     7079.50    109.60 o 
   1  12   8     2917.26     2951.45     78.26 o 
   2  12   8        0.50       31.16     41.56 o 
   3  12   8     1376.12     1494.58    115.19 o 
   4  12   8     1898.03     1812.17    168.52 o 
 -10  13   8       66.20      119.33     32.02 o 
  -9  13   8       19.48       62.52     28.23 o 
  -8  13   8      956.08      964.45     45.61 o 
  -7  13   8      551.01      562.13     32.44 o 
  -6  13   8        4.24       -7.16     22.85 o 
  -5  13   8       73.61       17.36     28.90 o 
  -4  13   8      313.45      325.84     38.58 o 
  -3  13   8       63.46       22.55     30.06 o 
  -2  13   8      176.74      205.55     33.07 o 
  -1  13   8       18.35       25.73     34.24 o 
   0  13   8        1.50       -3.62     28.34 o 
   1  13   8       85.03       43.32     31.81 o 
   2  13   8      106.01       97.67     33.95 o 
   3  13   8      116.33      145.20     60.10 o 
 -10  14   8      898.69      735.24     52.80 o 
  -9  14   8      445.23      499.49     72.65 o 
  -8  14   8       60.58       40.90     36.47 o 
  -7  14   8     1901.44     1921.32     50.58 o 
  -6  14   8     3142.56     3248.70     74.98 o 
  -5  14   8     1452.55     1543.30     77.26 o 
  -4  14   8       65.17      103.76     32.83 o 
  -3  14   8     1647.21     1631.08    197.90 o 
  -2  14   8     2586.47     2682.47    134.80 o 
  -1  14   8      939.77      977.29     54.97 o 
   0  14   8       92.43       88.45     33.30 o 
   1  14   8       97.45      102.71     35.81 o 
   2  14   8       48.06       15.43     37.15 o 
  -9  15   8     4482.01     4389.11     94.96 o 
  -8  15   8     3109.87     3091.83     71.55 o 
  -7  15   8      634.69      702.98     44.31 o 
  -6  15   8      116.04      104.16     32.76 o 
  -5  15   8     1677.94     1849.59    135.10 o 
  -4  15   8     2614.64     2738.47     82.17 o 
  -3  15   8     4515.82     4511.38    124.99 o 
  -2  15   8     3516.27     3599.11    134.53 o 
  -1  15   8        8.65       78.37     33.52 o 
   0  15   8     3067.57     3071.13     84.72 o 
   1  15   8     5039.90     5061.05    141.70 o 
   2  15   8     4515.62     4290.23    154.59 o 
  -8  16   8      212.46      191.12     37.83 o 
  -7  16   8     3593.54     3914.41    177.79 o 
  -6  16   8     5898.21     6252.63    194.40 o 
  -5  16   8     3493.59     3505.41    108.18 o 
  -4  16   8       50.13       40.53     44.29 o 
  -3  16   8     1372.37     1401.92     82.43 o 
  -2  16   8     3762.50     3759.85    297.67 o 
  -1  16   8     2949.78     3025.01     83.74 o 
   0  16   8     1452.95     1317.80     67.20 o 
   1  16   8      268.14      336.15     65.95 o 
  -7  17   8       68.09       69.44     39.11 o 
  -6  17   8       99.42      129.53     38.40 o 
  -5  17   8       30.40       35.43     46.37 o 
  -4  17   8      922.92      967.19    117.01 o 
  -3  17   8      877.51      850.41     76.09 o 
  -2  17   8      701.92      740.82     98.19 o 
  -1  17   8        3.56       31.41     38.87 o 
   0  17   8      326.31      255.82     64.26 o 
  -3  18   8        2.21       -1.69     86.73 o 
 -14   1   9     1905.40     1893.06     78.14 o 
 -13   1   9      943.11      911.09     55.44 o 
 -12   1   9      337.67      431.67     36.07 o 
 -11   1   9      581.28      565.19     28.70 o 
 -10   1   9     7075.83     6992.67    102.09 o 
  -9   1   9     9230.21     9198.71     80.17 o 
  -8   1   9     5289.30     5209.74     92.31 o 
  -7   1   9     1999.21     2058.38     34.10 o 
  -6   1   9       76.46       93.37     12.71 o 
  -5   1   9     9579.22    10099.35    134.25 o 
  -4   1   9    14635.17    14890.71    201.27 o 
  -3   1   9     3152.91     3200.68     38.72 o 
  -2   1   9      634.23      645.89     18.63 o 
  -1   1   9     1559.50     1649.71     34.98 o 
   0   1   9     3296.16     3342.79     48.21 o 
   1   1   9     5195.74     5248.43     68.14 o 
   2   1   9     2969.90     2833.27     55.66 o 
   3   1   9     1578.19     1575.60     47.91 o 
   4   1   9       11.18        8.03     23.19 o 
   5   1   9     1636.57     1621.91     57.43 o 
 -14   2   9       16.55      -24.51     45.68 o 
 -13   2   9     6066.00     5798.68    109.18 o 
 -12   2   9    10091.32     9968.99    194.03 o 
 -11   2   9    10776.03    10594.79    259.58 o 
 -10   2   9     2291.78     2278.92     42.66 o 
  -9   2   9        2.70       15.35     14.33 o 
  -8   2   9     9506.67     9491.77    107.03 o 
  -7   2   9    13836.09    13860.83    129.18 o 
  -6   2   9    17786.38    17989.36    141.44 o 
  -5   2   9     7864.73     7929.56    104.84 o 
  -4   2   9     1154.54     1214.31     33.67 o 
  -3   2   9     3313.26     3434.83     34.70 o 
  -2   2   9    17474.12    17155.96    145.93 o 
  -1   2   9    17722.94    16803.81    131.39 o 
   0   2   9     7966.32     7667.85     85.81 o 
   1   2   9       11.42       19.25     17.17 o 
   2   2   9     2680.44     2602.38     52.86 o 
   3   2   9     8060.28     7830.05     94.81 o 
   4   2   9     6347.79     6193.84     90.44 o 
   5   2   9     2309.43     2243.60     63.53 o 
 -14   3   9     4216.20     3994.31    159.76 o 
 -13   3   9     2045.68     2042.78     71.94 o 
 -12   3   9      841.64      861.27     45.66 o 
 -11   3   9      261.90      238.03     33.67 o 
 -10   3   9     6636.98     6644.52     94.38 o 
  -9   3   9     8926.28     8907.29     72.32 o 
  -8   3   9    12847.99    12565.83    116.90 o 
  -7   3   9     2831.51     2821.90     49.47 o 
  -6   3   9      529.83      609.79     23.30 o 
  -5   3   9    15029.12    15587.95    106.26 o 
  -4   3   9    19569.93    19247.80    162.73 o 
  -3   3   9    13157.61    13079.86    129.92 o 
  -2   3   9     2012.66     2037.71     41.10 o 
  -1   3   9      180.81      192.44     16.09 o 
   0   3   9     3605.59     3602.09     48.62 o 
   1   3   9     5529.47     5401.87     64.45 o 
   2   3   9     4303.95     4310.45     62.80 o 
   3   3   9     2616.59     2542.72     73.09 o 
   4   3   9      483.10      444.45     34.53 o 
   5   3   9     2701.15     2689.91     68.40 o 
 -14   4   9        1.52      -55.95     55.95 o 
 -13   4   9      742.17      689.50     51.96 o 
 -12   4   9     5353.27     5260.97    117.86 o 
 -11   4   9     2948.40     2908.22     63.69 o 
 -10   4   9     1190.85     1124.88     47.71 o 
  -9   4   9      192.86      240.08     22.35 o 
  -8   4   9      316.87      316.75     19.96 o 
  -7   4   9      377.83      437.29     19.95 o 
  -6   4   9     2496.97     2546.46     55.69 o 
  -5   4   9     3755.59     3847.93     42.06 o 
  -4   4   9     3711.51     3913.47     80.94 o 
  -3   4   9      104.78      198.38     32.92 o 
  -2   4   9     2196.76     2225.89     47.24 o 
  -1   4   9     5644.02     5600.03     58.81 o 
   0   4   9     3821.56     3808.46     46.46 o 
   1   4   9      799.51      868.50     33.72 o 
   2   4   9      132.96      113.33     21.03 o 
   3   4   9     2035.47     1921.70     54.60 o 
   4   4   9      933.47      887.26     54.23 o 
   5   4   9      238.03      239.42     32.88 o 
 -13   5   9       10.10       15.42     34.34 o 
 -12   5   9        4.17      -25.53     25.53 o 
 -11   5   9     1142.62     1275.64     49.13 o 
 -10   5   9     1176.80     1164.40     44.69 o 
  -9   5   9       17.55       26.81     17.61 o 
  -8   5   9      535.46      614.11     27.35 o 
  -7   5   9     1825.69     1915.37     41.06 o 
  -6   5   9     1601.06     1609.04     33.04 o 
  -5   5   9     2904.48     3117.80     43.17 o 
  -4   5   9      517.80      504.25     35.77 o 
  -3   5   9      144.07      171.52     18.98 o 
  -2   5   9        6.52        2.94     13.71 o 
  -1   5   9      369.22      387.74     22.01 o 
   0   5   9     2716.56     2632.13     52.08 o 
   1   5   9     3402.56     3423.09     83.50 o 
   2   5   9       35.09       60.26     20.16 o 
   3   5   9      463.45      496.09     31.07 o 
   4   5   9      531.80      490.31     35.60 o 
   5   5   9      264.11      262.31     33.14 o 
 -13   6   9     2656.66     2739.78     72.30 o 
 -12   6   9     2676.98     2676.02    154.20 o 
 -11   6   9     2646.32     2596.55    108.14 o 
 -10   6   9     1091.56     1019.06     43.88 o 
  -9   6   9      913.08      928.69     32.17 o 
  -8   6   9    10296.05     9754.56     98.00 o 
  -7   6   9    13942.98    13865.74     96.70 o 
  -6   6   9     9116.72     9147.99     94.56 o 
  -5   6   9     1342.91     1404.43     33.49 o 
  -4   6   9     2732.87     2892.42     43.67 o 
  -3   6   9    16391.74    16335.14    143.46 o 
  -2   6   9    20370.55    20037.98    173.19 o 
  -1   6   9    10551.54    10331.67    100.10 o 
   0   6   9     1213.96     1261.51     52.54 o 
   1   6   9       32.70       36.54     20.36 o 
   2   6   9     2063.51     1987.75     48.43 o 
   3   6   9     6270.43     6160.42    102.71 o 
   4   6   9     5970.43     5865.22     91.00 o 
   5   6   9     1152.26     1161.17     52.87 o 
 -13   7   9     2752.82     2823.16    127.63 o 
 -12   7   9       85.97       62.92     30.28 o 
 -11   7   9     6685.08     6525.27    120.91 o 
 -10   7   9    18388.64    17357.82    145.63 o 
  -9   7   9    14003.50    13619.33    168.85 o 
  -8   7   9     5418.90     5249.20     87.07 o 
  -7   7   9       28.18       62.20     18.02 o 
  -6   7   9     6526.44     6368.50    131.28 o 
  -5   7   9    34621.04    34344.16    318.67 o 
  -4   7   9    27932.98    28168.02    309.33 o 
  -3   7   9    12032.54    11910.62    131.66 o 
  -2   7   9      675.23      749.19     41.11 o 
  -1   7   9     3655.89     3813.83    136.46 o 
   0   7   9    25041.81    24751.54    434.72 o 
   1   7   9    23297.30    22617.76    158.93 o 
   2   7   9    10369.60     9943.84    232.58 o 
   3   7   9      504.76      539.03     34.11 o 
   4   7   9     1105.11     1107.62     50.09 o 
   5   7   9     5148.59     5207.14    270.31 o 
 -13   8   9     5999.50     6238.21    810.70 o 
 -12   8   9    10163.05    10225.78    233.52 o 
 -11   8   9     5718.79     5572.72     89.62 o 
 -10   8   9      452.39      471.39     40.33 o 
  -9   8   9     2779.29     2759.17     59.90 o 
  -8   8   9    16291.98    15483.66    242.36 o 
  -7   8   9    23809.61    22781.80    134.63 o 
  -6   8   9    15260.60    15176.63    160.02 o 
  -5   8   9     1680.14     1674.80     38.50 o 
  -4   8   9      243.11      258.57     33.78 o 
  -3   8   9    16515.82    16159.24    116.70 o 
  -2   8   9    27178.65    26567.36    207.85 o 
  -1   8   9    17153.19    17063.95    275.53 o 
   0   8   9     3647.32     3637.52     90.19 o 
   1   8   9      718.49      784.98     42.05 o 
   2   8   9     6148.13     6264.07    123.77 o 
   3   8   9    13292.46    13214.78    190.62 o 
   4   8   9     7864.97     7994.67    152.90 o 
 -12   9   9      162.24      157.10     32.19 o 
 -11   9   9     2788.68     2785.95     68.95 o 
 -10   9   9     6178.89     5973.48     92.79 o 
  -9   9   9     6004.26     5885.69    100.36 o 
  -8   9   9     2341.01     2177.63     55.48 o 
  -7   9   9       94.25      102.49     19.84 o 
  -6   9   9     7055.36     6770.63    162.69 o 
  -5   9   9     8742.46     8613.84    173.03 o 
  -4   9   9    14684.68    14246.09    153.54 o 
  -3   9   9     3733.93     3787.08     74.15 o 
  -2   9   9       84.37       86.84     21.63 o 
  -1   9   9     5926.52     5943.89    156.21 o 
   0   9   9     5117.78     5367.19    263.80 o 
   1   9   9     5866.91     6115.06    103.07 o 
   2   9   9     3218.38     3244.19     91.80 o 
   3   9   9      375.18      399.77     38.52 o 
   4   9   9      358.66      364.24     34.50 o 
 -12  10   9     1271.85     1316.51    220.82 o 
 -11  10   9      203.77      129.99     33.14 o 
 -10  10   9      382.40      437.15     36.13 o 
  -9  10   9     2031.65     1949.09     55.72 o 
  -8  10   9      859.63      870.76     41.14 o 
  -7  10   9       55.82       75.92     20.70 o 
  -6  10   9       46.74       56.41     17.71 o 
  -5  10   9        0.46      -23.96     23.96 o 
  -4  10   9      670.65      707.34     84.87 o 
  -3  10   9      978.26     1025.46     50.69 o 
  -2  10   9     1742.96     1894.98     57.72 o 
  -1  10   9     1375.95     1385.16     54.60 o 
   0  10   9      361.30      321.58     36.49 o 
   1  10   9      238.64      262.55     36.58 o 
   2  10   9      989.52      927.46     56.85 o 
   3  10   9      605.54      597.14     42.11 o 
   4  10   9       28.80       91.80    114.82 o 
 -12  11   9      207.83      141.22     58.08 o 
 -11  11   9      815.44     1005.58     52.56 o 
 -10  11   9     2320.58     2357.27     64.71 o 
  -9  11   9     1749.62     1781.61     55.40 o 
  -8  11   9      357.20      411.62     32.77 o 
  -7  11   9      453.40      443.57     29.23 o 
  -6  11   9        6.00        1.25     18.80 o 
  -5  11   9      598.32      638.64     43.34 o 
  -4  11   9     1498.62     1668.45     59.03 o 
  -3  11   9     1832.09     2003.56     62.43 o 
  -2  11   9      714.04      671.20     57.34 o 
  -1  11   9       37.21       42.56     44.64 o 
   0  11   9     1516.23     1610.82     62.02 o 
   1  11   9     2725.93     2641.10     76.59 o 
   2  11   9      981.84     1037.59     51.62 o 
   3  11   9       25.57       17.16     32.33 o 
 -11  12   9     2956.24     2785.78     80.78 o 
 -10  12   9     1945.47     1900.02     60.85 o 
  -9  12   9       25.57      -13.28     25.99 o 
  -8  12   9     3864.22     3834.26     98.80 o 
  -7  12   9    12947.12    12497.51    122.42 o 
  -6  12   9    11826.59    11798.66    174.17 o 
  -5  12   9     1854.83     2098.20     65.41 o 
  -4  12   9      810.19      790.18     48.85 o 
  -3  12   9     7914.32     8332.60    148.19 o 
  -2  12   9     8141.81     8428.03    145.97 o 
  -1  12   9     5778.35     5735.81     99.78 o 
   0  12   9     1260.46     1254.41     71.62 o 
   1  12   9       45.00       34.26     33.33 o 
   2  12   9      723.69      694.26     54.25 o 
   3  12   9     3864.65     3776.19    216.78 o 
 -10  13   9     7186.29     7434.83    147.74 o 
  -9  13   9     7229.91     7464.22    162.68 o 
  -8  13   9     3449.62     3441.67     71.84 o 
  -7  13   9       19.89       22.14     30.58 o 
  -6  13   9     3342.85     3411.15     69.28 o 
  -5  13   9     9291.15     9691.49    248.57 o 
  -4  13   9    11283.90    11086.69    135.89 o 
  -3  13   9     7627.32     7490.15    144.54 o 
  -2  13   9      920.70      971.87    122.12 o 
  -1  13   9     2162.53     2251.22     71.01 o 
   0  13   9     7293.28     7621.98    179.42 o 
   1  13   9     8814.74     8920.27    256.29 o 
   2  13   9     3796.51     3955.90     97.64 o 
 -10  14   9      315.29      281.39     40.36 o 
  -9  14   9      483.95      454.89     38.88 o 
  -8  14   9     2602.96     2550.76     65.42 o 
  -7  14   9     6228.67     6196.88    147.95 o 
  -6  14   9     4212.12     4156.44    102.79 o 
  -5  14   9      921.19     1029.01    116.84 o 
  -4  14   9      590.68      660.72     48.57 o 
  -3  14   9     5090.58     5340.87    129.15 o 
  -2  14   9     6431.33     6404.01    144.16 o 
  -1  14   9     2179.49     2302.31     74.07 o 
   0  14   9      299.15      273.24     41.38 o 
   1  14   9      103.61      126.56     38.29 o 
   2  14   9     1099.83     1019.00     94.48 o 
  -9  15   9      139.36       94.52     35.77 o 
  -8  15   9      111.24      163.76     40.40 o 
  -7  15   9      122.47      137.92     41.88 o 
  -6  15   9      405.83      466.21     44.70 o 
  -5  15   9      559.53      576.02     49.94 o 
  -4  15   9      553.76      514.76     60.01 o 
  -3  15   9        6.37       79.83     47.16 o 
  -2  15   9      147.16      254.34     57.69 o 
  -1  15   9      735.64      701.86     52.89 o 
   0  15   9      394.14      387.43     45.13 o 
   1  15   9      547.08      555.00     72.80 o 
  -8  16   9       15.12      112.24     59.43 o 
  -7  16   9     1171.91     1093.98    132.80 o 
  -6  16   9      515.62      558.64     47.31 o 
  -5  16   9      416.43      410.73     67.98 o 
  -4  16   9      259.91      288.13     55.01 o 
  -3  16   9        9.84       11.93     47.73 o 
  -2  16   9      130.22       95.13     52.75 o 
  -1  16   9      284.36      308.25     59.04 o 
   0  16   9      355.75      389.29     66.73 o 
  -6  17   9        5.20       34.67     47.05 o 
  -5  17   9      667.81      617.35     88.08 o 
  -4  17   9     1411.59     1391.97     89.52 o 
  -3  17   9     2827.88     3052.52    114.75 o 
 -14   0  10     2478.10     2424.81    148.41 o 
 -13   0  10    11686.13    11118.30    392.82 o 
 -12   0  10    14689.36    14414.25    460.01 o 
 -11   0  10    11087.82    10438.86    133.71 o 
 -10   0  10       11.59       24.20     23.81 o 
  -9   0  10     5651.64     5547.72    133.18 o 
  -8   0  10    25999.02    24447.40    180.22 o 
  -7   0  10    22944.38    22508.65    305.44 o 
  -6   0  10    23083.21    23230.97    382.10 o 
  -5   0  10     7010.50     6683.10     97.98 o 
  -4   0  10      749.15      797.39     89.99 o 
  -3   0  10    11017.28    11001.12    322.62 o 
  -2   0  10    40744.99    38250.52    560.51 o 
  -1   0  10    24011.56    22751.20    200.53 o 
   0   0  10     6043.51     5831.85    212.88 o 
   1   0  10     1291.91     1183.49     64.32 o 
   2   0  10    10653.64    10026.65    148.42 o 
   3   0  10    14549.95    13845.74    183.98 o 
   4   0  10     4750.67     4545.15    159.31 o 
 -14   1  10     2732.82     2773.17    105.70 o 
 -13   1  10      674.84      717.18     44.55 o 
 -12   1  10       63.74       67.76     27.90 o 
 -11   1  10     3553.40     3501.62     53.82 o 
 -10   1  10    12866.01    12710.13    152.18 o 
  -9   1  10    18677.33    18323.26    123.86 o 
  -8   1  10    13027.39    12560.72     82.90 o 
  -7   1  10      789.85      781.29     26.06 o 
  -6   1  10    11425.82    11776.40    107.21 o 
  -5   1  10    33405.52    33562.47    491.90 o 
  -4   1  10    19202.99    19111.93    142.70 o 
  -3   1  10     7343.48     7266.04     50.08 o 
  -2   1  10      891.85      933.50     25.99 o 
  -1   1  10      930.03      998.65     79.42 o 
   0   1  10    10780.07    10430.52     79.47 o 
   1   1  10    11721.02    11370.32     95.55 o 
   2   1  10     6781.58     6604.75     85.78 o 
   3   1  10     1123.90     1178.90     46.62 o 
   4   1  10      652.68      625.77     40.51 o 
 -14   2  10      266.08      160.94     50.77 o 
 -13   2  10     1980.51     1932.80     69.30 o 
 -12   2  10     4196.45     4166.28     94.61 o 
 -11   2  10     1957.43     1915.73     43.35 o 
 -10   2  10      553.27      582.60     28.72 o 
  -9   2  10      493.04      519.63     25.46 o 
  -8   2  10     2096.36     2077.79     45.34 o 
  -7   2  10     2063.86     2089.44     55.11 o 
  -6   2  10     2283.66     2298.77     45.41 o 
  -5   2  10     3873.42     3981.82     60.69 o 
  -4   2  10      803.82      865.81     32.03 o 
  -3   2  10      954.81     1048.70     26.94 o 
  -2   2  10     6179.74     6132.34    103.74 o 
  -1   2  10    11177.30    11181.73     87.39 o 
   0   2  10     3801.43     3827.66     54.91 o 
   1   2  10      163.18      178.72     21.35 o 
   2   2  10      749.34      713.54     54.57 o 
   3   2  10     1218.38     1193.55     46.95 o 
   4   2  10      908.88      907.60     47.65 o 
 -14   3  10       25.91      -69.54     69.54 o 
 -13   3  10       18.13      -12.67     33.05 o 
 -12   3  10       26.02       16.41     25.44 o 
 -11   3  10      951.83      961.67     44.08 o 
 -10   3  10      814.30      879.22     32.05 o 
  -9   3  10      348.93      370.85     22.32 o 
  -8   3  10      349.08      405.00     21.29 o 
  -7   3  10      486.89      501.23     23.50 o 
  -6   3  10     1573.93     1605.96     33.24 o 
  -5   3  10     2105.01     2208.60     64.92 o 
  -4   3  10       68.18       97.56     13.98 o 
  -3   3  10      132.68      194.79     32.88 o 
  -2   3  10     1193.90     1181.38     36.77 o 
  -1   3  10     2480.92     2472.13     39.73 o 
   0   3  10     2629.36     2704.55     65.09 o 
   1   3  10      203.53      184.39     22.39 o 
   2   3  10      178.61      168.44     23.88 o 
   3   3  10      171.65      189.12     28.16 o 
   4   3  10      779.95      745.53     63.89 o 
 -13   4  10     4812.02     4868.88    117.86 o 
 -12   4  10     4237.10     3973.77     90.32 o 
 -11   4  10     1629.90     1590.93     51.19 o 
 -10   4  10       19.80       16.69     19.98 o 
  -9   4  10     2684.81     2623.93     48.69 o 
  -8   4  10    11258.88    10937.44    102.29 o 
  -7   4  10     6842.77     6596.66     61.35 o 
  -6   4  10     3427.81     3511.93     58.72 o 
  -5   4  10      139.36      177.00     18.25 o 
  -4   4  10     5571.79     5657.83     83.89 o 
  -3   4  10    14233.88    13964.28    186.52 o 
  -2   4  10    12981.97    12888.07    102.98 o 
  -1   4  10     4698.61     4571.99     51.51 o 
   0   4  10        3.43      -13.20     18.31 o 
   1   4  10     2414.20     2496.21     50.35 o 
   2   4  10     4993.98     5035.69     70.87 o 
   3   4  10     5581.09     5361.09    109.06 o 
   4   4  10     1831.57     1702.99     75.68 o 
 -13   5  10       68.22      104.95     31.96 o 
 -12   5  10     1100.98     1035.89     48.85 o 
 -11   5  10     4915.59     4794.13     94.93 o 
 -10   5  10    11994.86    11859.25    116.87 o 
  -9   5  10     6805.35     6561.32     66.56 o 
  -8   5  10     2431.93     2414.19     46.67 o 
  -7   5  10     2196.50     2347.53     63.48 o 
  -6   5  10    19721.02    19266.51    168.10 o 
  -5   5  10    30215.46    29381.35    231.63 o 
  -4   5  10     8367.21     8271.68    169.13 o 
  -3   5  10      469.01      521.93     36.45 o 
  -2   5  10     2651.00     2688.35     48.23 o 
  -1   5  10     6191.13     6300.13     79.63 o 
   0   5  10    13386.59    13187.88    115.12 o 
   1   5  10     7127.03     7048.99    149.56 o 
   2   5  10     2314.91     2247.29     52.55 o 
   3   5  10       67.13       75.49     27.58 o 
   4   5  10     2044.77     2104.93     80.79 o 
 -13   6  10     5860.25     6134.02    116.62 o 
 -12   6  10     5752.70     5489.47     90.77 o 
 -11   6  10     1510.91     1475.09     62.66 o 
 -10   6  10      643.15      682.83     68.53 o 
  -9   6  10     6894.01     6714.69     96.61 o 
  -8   6  10    11268.01    10822.51    149.02 o 
  -7   6  10     8712.86     8678.58     80.67 o 
  -6   6  10     1573.94     1630.68     38.05 o 
  -5   6  10        3.16      -16.34     16.34 o 
  -4   6  10     1307.47     1409.41     46.70 o 
  -3   6  10     8916.39     8903.66    103.61 o 
  -2   6  10    13752.53    13507.80     95.69 o 
  -1   6  10     5446.82     5286.05     93.45 o 
   0   6  10       19.43       65.43     21.50 o 
   1   6  10     2462.76     2508.75     51.93 o 
   2   6  10     8018.08     7871.31    194.98 o 
   3   6  10     4776.08     4884.10    130.99 o 
   4   6  10     1412.55     1374.68     55.82 o 
 -13   7  10       34.46      -34.46     41.11 o 
 -12   7  10      362.96      336.63     36.03 o 
 -11   7  10      160.54      198.71     37.46 o 
 -10   7  10     1112.25     1055.58     45.40 o 
  -9   7  10     4026.40     4005.51    116.80 o 
  -8   7  10     2681.50     2532.43     48.71 o 
  -7   7  10       42.62       27.98     17.43 o 
  -6   7  10     4384.99     4329.53     57.18 o 
  -5   7  10     4439.34     4364.43     64.75 o 
  -4   7  10     3916.14     3883.49     71.41 o 
  -3   7  10      137.98      199.59     32.03 o 
  -2   7  10      360.75      432.24     36.71 o 
  -1   7  10      923.53      963.88     39.00 o 
   0   7  10      345.66      387.05     26.99 o 
   1   7  10      855.27      853.90     38.19 o 
   2   7  10      794.15      908.00     50.70 o 
   3   7  10       67.81       43.27     25.44 o 
   4   7  10      142.76       74.25     36.85 o 
 -13   8  10       92.84       85.92     46.85 o 
 -12   8  10       23.52       24.96     29.72 o 
 -11   8  10       15.63      -25.43     25.43 o 
 -10   8  10        3.63       -8.25     24.33 o 
  -9   8  10      190.98      183.28     26.34 o 
  -8   8  10      620.06      660.57     36.01 o 
  -7   8  10      620.68      696.71     31.66 o 
  -6   8  10        5.22       32.82     19.77 o 
  -5   8  10      736.26      714.36     35.23 o 
  -4   8  10      925.30      910.31     46.16 o 
  -3   8  10     1483.78     1561.30     54.57 o 
  -2   8  10      143.19      178.51     48.43 o 
  -1   8  10      399.08      411.12     36.28 o 
   0   8  10      869.76      924.07     95.92 o 
   1   8  10       11.83       -2.61     25.29 o 
   2   8  10       47.06      107.03     28.74 o 
   3   8  10      338.12      339.44     32.24 o 
   4   8  10      285.15      191.03     53.39 o 
 -12   9  10     1371.10     1379.58     58.71 o 
 -11   9  10     5958.24     5834.11    133.25 o 
 -10   9  10     6987.02     6624.55     95.29 o 
  -9   9  10     1415.50     1359.48     88.91 o 
  -8   9  10      190.92      195.79     24.21 o 
  -7   9  10     2172.09     2163.33     46.85 o 
  -6   9  10     4193.09     4251.10     84.94 o 
  -5   9  10     5243.01     5393.00     74.45 o 
  -4   9  10     1862.78     1935.16     64.73 o 
  -3   9  10      111.41      152.04     30.07 o 
  -2   9  10      446.82      472.46     49.96 o 
  -1   9  10     3873.31     3932.60    140.59 o 
   0   9  10     9608.84     9757.12    280.33 o 
   1   9  10     3324.83     3440.97     73.26 o 
   2   9  10      132.46      104.26     30.08 o 
   3   9  10      722.26      753.55     48.20 o 
 -12  10  10     3859.13     3862.11    239.91 o 
 -11  10  10      736.11      731.46     46.35 o 
 -10  10  10      653.37      646.60     42.13 o 
  -9  10  10     4400.24     4303.99     76.66 o 
  -8  10  10    11197.79    10716.58    160.12 o 
  -7  10  10     9694.07     9308.75     91.21 o 
  -6  10  10     1828.77     1816.62     60.40 o 
  -5  10  10      521.14      626.76     36.33 o 
  -4  10  10     8559.31     8203.32    110.21 o 
  -3  10  10    12094.16    11656.23    305.08 o 
  -2  10  10     7400.98     7843.54    302.95 o 
  -1  10  10     1724.23     1821.92     63.96 o 
   0  10  10      112.75      124.16     44.83 o 
   1  10  10     3144.01     3054.42    152.03 o 
   2  10  10     7249.09     7335.40    265.32 o 
   3  10  10     5356.06     5145.97    270.02 o 
 -11  11  10     3243.10     3236.99     77.27 o 
 -10  11  10     4992.97     4935.74     86.57 o 
  -9  11  10     2645.25     2645.79     70.67 o 
  -8  11  10      113.91       93.29     25.35 o 
  -7  11  10     5446.53     5326.36     96.32 o 
  -6  11  10     9849.52     9540.19    126.17 o 
  -5  11  10     5027.23     5343.85     93.10 o 
  -4  11  10     3082.53     2971.57     75.04 o 
  -3  11  10       10.34       -0.03     52.13 o 
  -2  11  10     3411.93     3261.65    103.12 o 
  -1  11  10     7876.54     7832.16    115.68 o 
   0  11  10     4741.70     5029.77    112.64 o 
   1  11  10     2762.84     2781.51     70.24 o 
   2  11  10      220.10      278.11     38.31 o 
 -11  12  10       77.01       69.84     44.02 o 
 -10  12  10      996.00      981.08     50.98 o 
  -9  12  10     1820.12     1759.75     60.73 o 
  -8  12  10      831.86      810.08     72.10 o 
  -7  12  10      106.13      142.68     29.40 o 
  -6  12  10      292.57      346.54     55.97 o 
  -5  12  10     2091.00     2284.07     70.68 o 
  -4  12  10     2596.48     2560.08     72.93 o 
  -3  12  10     1359.79     1248.03     78.00 o 
  -2  12  10      759.15      656.03     62.35 o 
  -1  12  10       84.74       89.49     35.02 o 
   0  12  10      231.79      277.76     40.16 o 
   1  12  10     2318.21     2378.32     69.11 o 
   2  12  10     2225.76     2315.84    100.03 o 
 -10  13  10     1066.74     1083.72     52.26 o 
  -9  13  10      635.79      728.28     53.90 o 
  -8  13  10      368.77      329.59     40.82 o 
  -7  13  10      458.26      415.20     40.97 o 
  -6  13  10        0.21       17.24     26.13 o 
  -5  13  10      356.49      439.34     42.89 o 
  -4  13  10     1729.36     1863.14     86.85 o 
  -3  13  10     2918.67     3125.80    105.27 o 
  -2  13  10     1121.71     1317.49     88.31 o 
  -1  13  10       12.37       59.54     47.70 o 
   0  13  10      682.08      799.73     57.70 o 
   1  13  10      760.30      881.34     71.25 o 
 -10  14  10      501.97      518.28     57.05 o 
  -9  14  10      167.09      122.86     47.87 o 
  -8  14  10     3511.54     3599.71     99.08 o 
  -7  14  10     7954.61     7927.85    569.38 o 
  -6  14  10     4172.83     4446.72     82.44 o 
  -5  14  10      788.52      949.02     58.42 o 
  -4  14  10      982.75     1196.45     78.94 o 
  -3  14  10     5113.56     5089.31    155.60 o 
  -2  14  10     5083.56     5342.11    214.25 o 
  -1  14  10     2300.61     2310.92    159.14 o 
   0  14  10      510.11      537.33     50.23 o 
  -9  15  10     5106.86     5243.50    188.63 o 
  -8  15  10     1267.52     1350.31     66.07 o 
  -7  15  10      163.74      137.66    102.07 o 
  -6  15  10     2035.89     2048.74     73.84 o 
  -5  15  10     6885.84     7397.43    153.89 o 
  -4  15  10     6860.35     7191.66    221.10 o 
  -3  15  10     3811.98     3692.93    121.83 o 
  -2  15  10       63.30      117.25     51.89 o 
  -1  15  10     1431.92     1379.84    118.58 o 
   0  15  10     6445.34     6441.92    186.83 o 
  -7  16  10     5796.85     6299.24    225.59 o 
  -6  16  10     3530.51     3681.85     93.78 o 
  -5  16  10      407.65      461.83     63.92 o 
  -4  16  10      878.12      816.30     74.24 o 
  -3  16  10     3445.51     3437.39    159.20 o 
  -2  16  10     3778.19     4370.22    179.98 o 
 -14   1  11      116.59      134.82     77.18 o 
 -13   1  11       95.51      125.73     30.09 o 
 -12   1  11     1604.54     1571.30     43.08 o 
 -11   1  11     3390.90     3559.80     65.62 o 
 -10   1  11     3696.87     3664.30     81.98 o 
  -9   1  11     2587.00     2597.45     43.59 o 
  -8   1  11       52.77       56.51     15.83 o 
  -7   1  11     2193.37     2264.01     48.82 o 
  -6   1  11     9534.12     9524.82    104.27 o 
  -5   1  11     7783.99     7800.86    130.31 o 
  -4   1  11     4832.02     4800.89     98.21 o 
  -3   1  11       77.95      117.32     15.24 o 
  -2   1  11     1169.49     1117.51     43.56 o 
  -1   1  11     5399.66     5481.53     72.93 o 
   0   1  11     5885.55     5972.69     77.93 o 
   1   1  11      736.87      771.16     38.82 o 
   2   1  11      112.61      142.51     29.04 o 
   3   1  11      154.38      147.98     28.58 o 
   4   1  11     1275.60     1296.00     72.49 o 
 -14   2  11     4795.02     4553.46    184.14 o 
 -13   2  11     8971.41     8736.19    113.39 o 
 -12   2  11     6101.06     6175.59     91.49 o 
 -11   2  11      125.27      131.27     21.65 o 
 -10   2  11     5596.26     5452.70     62.43 o 
  -9   2  11    14826.92    14498.68    168.12 o 
  -8   2  11    19696.60    19223.44    194.88 o 
  -7   2  11    10171.27     9870.11    113.53 o 
  -6   2  11     3035.10     3075.95     52.31 o 
  -5   2  11     2444.30     2611.37     44.00 o 
  -4   2  11    10931.97    10905.90     96.13 o 
  -3   2  11    24138.61    23320.14    179.95 o 
  -2   2  11    17571.32    16617.90    132.81 o 
  -1   2  11     2290.05     2257.44     47.87 o 
   0   2  11      294.15      306.17     24.75 o 
   1   2  11     8209.55     7937.65     96.05 o 
   2   2  11    11934.21    11407.72    118.08 o 
   3   2  11     8641.23     8262.00    177.89 o 
   4   2  11      490.43      489.28     78.53 o 
 -14   3  11      373.61      414.45     87.52 o 
 -13   3  11      660.32      729.45     47.11 o 
 -12   3  11     5772.02     5656.58     88.84 o 
 -11   3  11    12622.95    12561.66    261.62 o 
 -10   3  11    18233.44    17725.97    125.03 o 
  -9   3  11     2897.72     2953.68     45.66 o 
  -8   3  11       34.87       53.34     15.93 o 
  -7   3  11    10982.39    10751.21    154.02 o 
  -6   3  11    32134.69    31984.41    301.98 o 
  -5   3  11    33184.12    32081.22    154.66 o 
  -4   3  11     9127.13     8863.30    168.27 o 
  -3   3  11      338.19      433.09     27.59 o 
  -2   3  11    12753.97    12566.88    144.63 o 
  -1   3  11    21022.43    20644.38    258.54 o 
   0   3  11    13388.18    13092.60    117.63 o 
   1   3  11     3879.43     3832.68    107.41 o 
   2   3  11      896.40      853.40     43.28 o 
   3   3  11     1213.95     1165.29     50.10 o 
 -13   4  11     6828.28     6827.43    152.63 o 
 -12   4  11     4461.51     4527.80    133.58 o 
 -11   4  11        6.90       11.46     23.25 o 
 -10   4  11     3728.90     3672.70     87.91 o 
  -9   4  11    10873.11    10853.17     86.30 o 
  -8   4  11    13937.92    13680.52    106.42 o 
  -7   4  11     4327.33     4148.65     54.90 o 
  -6   4  11      158.90      152.29     25.14 o 
  -5   4  11     2440.45     2362.03     67.38 o 
  -4   4  11     8945.52     8686.27    129.43 o 
  -3   4  11    16077.03    15785.18    356.12 o 
  -2   4  11    14041.85    13572.45    230.14 o 
  -1   4  11     2943.39     3069.80     57.97 o 
   0   4  11      525.86      547.93     35.18 o 
   1   4  11     6634.69     6509.03     89.87 o 
   2   4  11     6939.77     6914.00     93.71 o 
   3   4  11     2728.57     2796.80     67.98 o 
 -13   5  11      141.51      124.94     31.75 o 
 -12   5  11      296.37      328.90     34.79 o 
 -11   5  11      392.12      407.46     54.24 o 
 -10   5  11     1133.09     1134.57     36.40 o 
  -9   5  11     1213.14     1218.02     35.35 o 
  -8   5  11       21.16      -10.59     15.33 o 
  -7   5  11     2594.07     2564.33     43.40 o 
  -6   5  11     3413.65     3448.91     61.48 o 
  -5   5  11     4798.80     4636.19     90.82 o 
  -4   5  11     2117.57     2140.61     60.02 o 
  -3   5  11      634.83      724.19     44.17 o 
  -2   5  11     1398.33     1454.02     44.63 o 
  -1   5  11     1150.65     1223.93     41.76 o 
   0   5  11      319.57      334.18     29.94 o 
   1   5  11      466.27      546.44     44.78 o 
   2   5  11      112.85       93.01     25.22 o 
   3   5  11       24.46       22.88     27.32 o 
 -13   6  11      432.17      397.20     38.70 o 
 -12   6  11      323.71      301.89     34.97 o 
 -11   6  11      217.53      257.77     32.19 o 
 -10   6  11       97.44       81.42     20.36 o 
  -9   6  11       80.39      115.91     19.90 o 
  -8   6  11      979.45     1039.29     43.81 o 
  -7   6  11      360.82      425.36     25.53 o 
  -6   6  11       63.06       37.92     19.19 o 
  -5   6  11      553.56      528.10     39.49 o 
  -4   6  11      469.60      557.40     47.97 o 
  -3   6  11      750.41      851.12     46.90 o 
  -2   6  11       66.65       84.18     21.91 o 
  -1   6  11       23.64       36.38     21.18 o 
   0   6  11      132.98      168.56     26.83 o 
   1   6  11       17.95       35.32     21.78 o 
   2   6  11      150.49      130.14     27.07 o 
   3   6  11      448.10      466.46     38.83 o 
 -13   7  11       24.12       69.08     79.65 o 
 -12   7  11     3608.68     3448.33     76.50 o 
 -11   7  11     5423.38     5296.53    108.43 o 
 -10   7  11     3903.15     3632.11     70.33 o 
  -9   7  11      152.81      197.03     36.69 o 
  -8   7  11       16.44       43.06     19.76 o 
  -7   7  11     2365.75     2343.52     80.72 o 
  -6   7  11     3434.98     3412.67    101.60 o 
  -5   7  11     4679.06     4621.77     94.19 o 
  -4   7  11      740.24      821.09     38.02 o 
  -3   7  11       66.24       74.63     27.79 o 
  -2   7  11     1156.45     1267.30     70.22 o 
  -1   7  11     3314.23     3574.17     78.84 o 
   0   7  11     4904.12     4923.12    155.88 o 
   1   7  11      658.01      668.75     36.89 o 
   2   7  11       89.42      124.33     27.25 o 
   3   7  11     1242.36     1238.28     54.83 o 
 -12   8  11     1921.89     1756.53    104.02 o 
 -11   8  11       48.62       95.43     29.94 o 
 -10   8  11     2978.44     2938.01     84.16 o 
  -9   8  11     6641.04     6321.02     78.89 o 
  -8   8  11     7773.81     7792.02    109.44 o 
  -7   8  11     2046.69     2127.46     66.36 o 
  -6   8  11      241.86      332.88     33.84 o 
  -5   8  11      955.44      957.83     88.62 o 
  -4   8  11     4485.78     4568.20     82.96 o 
  -3   8  11     5363.43     5608.58    100.96 o 
  -2   8  11     2896.79     2935.16    138.30 o 
  -1   8  11      104.00      102.04     31.40 o 
   0   8  11      625.68      613.43     48.24 o 
   1   8  11     3319.19     3263.16    101.23 o 
   2   8  11     4388.62     4375.53    159.55 o 
   3   8  11     2476.91     2261.90    122.91 o 
 -12   9  11     1050.06     1108.08     63.73 o 
 -11   9  11     1523.05     1546.32     57.26 o 
 -10   9  11     1602.96     1682.56     55.44 o 
  -9   9  11      473.53      485.97     35.22 o 
  -8   9  11      198.14      175.34     23.80 o 
  -7   9  11     1639.43     1592.54     57.70 o 
  -6   9  11     3060.70     3171.10    108.78 o 
  -5   9  11     1321.88     1373.54     54.57 o 
  -4   9  11      792.06      727.42     59.40 o 
  -3   9  11      536.81      628.16     55.86 o 
  -2   9  11     1639.92     1841.79    220.48 o 
  -1   9  11     3008.73     2847.52     91.61 o 
   0   9  11      507.53      543.52     45.56 o 
   1   9  11      125.15      117.68     31.08 o 
   2   9  11       50.95       23.66     31.83 o 
 -12  10  11      188.79      242.33     66.17 o 
 -11  10  11      192.15      280.17     35.68 o 
 -10  10  11       43.33       46.37     26.72 o 
  -9  10  11        8.70       30.50     25.43 o 
  -8  10  11      559.32      602.79     33.68 o 
  -7  10  11     1234.75     1287.22     59.22 o 
  -6  10  11      143.00      213.93     34.21 o 
  -5  10  11       34.13        5.67     26.54 o 
  -4  10  11      206.61      288.70     35.08 o 
  -3  10  11      109.33      123.42     42.03 o 
  -2  10  11        3.21       29.03     40.91 o 
  -1  10  11      180.98      224.59     54.71 o 
   0  10  11        5.66       -4.19     33.33 o 
   1  10  11      432.80      446.11     40.76 o 
   2  10  11        1.14        3.50     37.41 o 
 -11  11  11     3668.68     3721.71     82.96 o 
 -10  11  11     2422.28     2401.14     66.02 o 
  -9  11  11      342.17      376.23     36.03 o 
  -8  11  11      219.05      223.54     30.08 o 
  -7  11  11     1657.72     1676.69     63.70 o 
  -6  11  11     3125.48     3030.44     81.08 o 
  -5  11  11     2659.22     2671.80     76.22 o 
  -4  11  11     1142.16     1269.51     58.10 o 
  -3  11  11      457.31      536.83     56.27 o 
  -2  11  11      366.32      399.64     55.33 o 
  -1  11  11     3746.94     3770.08    117.30 o 
   0  11  11     4161.61     4573.49    114.50 o 
   1  11  11      861.95      986.13     54.48 o 
 -11  12  11      261.14      240.76     68.31 o 
 -10  12  11      238.53      233.66     35.02 o 
  -9  12  11     2491.68     2504.81     77.14 o 
  -8  12  11     9291.29     9002.01    155.81 o 
  -7  12  11     6578.06     6758.64    122.87 o 
  -6  12  11      673.77      683.00     49.50 o 
  -5  12  11     1673.60     1729.20     66.26 o 
  -4  12  11     9508.95     9575.62    233.18 o 
  -3  12  11     7874.28     8136.99    173.63 o 
  -2  12  11     2828.25     3141.59    109.49 o 
  -1  12  11      233.37      214.48     71.28 o 
   0  12  11       33.00       20.76     36.44 o 
   1  12  11     1565.40     1584.12     92.63 o 
 -10  13  11     3680.93     3391.78     86.69 o 
  -9  13  11      684.37      692.19     56.90 o 
  -8  13  11      304.69      375.29     42.73 o 
  -7  13  11     2114.40     2127.62    136.77 o 
  -6  13  11     3507.04     3482.55     89.43 o 
  -5  13  11     4868.43     4929.73    100.37 o 
  -4  13  11     3027.33     3145.77    107.16 o 
  -3  13  11        5.75       42.70     46.26 o 
  -2  13  11     1865.18     2100.91    131.11 o 
  -1  13  11     4659.66     5032.65    194.42 o 
   0  13  11     5217.59     5991.85    202.68 o 
  -9  14  11     1910.31     1802.46     82.96 o 
  -8  14  11     2056.37     2142.65    117.35 o 
  -7  14  11     1104.22     1100.79     76.06 o 
  -6  14  11       98.04      121.69     38.11 o 
  -5  14  11      778.99      810.69     69.25 o 
  -4  14  11     1490.47     1497.27     91.05 o 
  -3  14  11     1872.65     1924.53     97.63 o 
  -2  14  11      633.82      565.87     99.03 o 
  -1  14  11        9.24       -2.36     66.73 o 
  -8  15  11       16.81       89.77     88.08 o 
  -7  15  11        0.31       18.57     47.24 o 
  -6  15  11        1.20       -4.18     40.69 o 
  -5  15  11      108.42      130.55     52.06 o 
  -4  15  11       71.84      127.17     54.88 o 
  -3  15  11      183.91      201.10     84.04 o 
  -2  15  11        2.47       14.61     72.58 o 
  -5  16  11      396.53      420.58     64.07 o 
  -4  16  11     1812.76     1583.66    131.22 o 
 -14   0  12     5534.77     5584.82    197.40 o 
 -13   0  12     5979.55     6190.50    254.13 o 
 -12   0  12      103.46      108.43     46.42 o 
 -11   0  12     7497.17     7559.49    182.20 o 
 -10   0  12    24197.63    23177.23    219.21 o 
  -9   0  12    20347.14    19586.88    161.42 o 
  -8   0  12     4199.07     4231.82     93.53 o 
  -7   0  12       17.34       25.36     27.96 o 
  -6   0  12     3439.00     3631.41     82.40 o 
  -5   0  12    13977.86    14301.07    510.75 o 
  -4   0  12    17749.38    16598.66    188.51 o 
  -3   0  12    15393.50    14675.25    179.50 o 
  -2   0  12     2568.72     2682.42    119.43 o 
  -1   0  12     2005.74     2050.36     60.20 o 
   0   0  12    10170.03     9684.90    146.93 o 
   1   0  12    15947.42    14977.45    191.93 o 
   2   0  12     9580.91     9103.61    159.41 o 
   3   0  12     1627.36     1679.83    116.62 o 
 -14   1  12      816.84      872.16    102.91 o 
 -13   1  12     4618.39     4449.79     85.92 o 
 -12   1  12     5663.87     5652.03     73.58 o 
 -11   1  12     3935.38     3982.68     71.83 o 
 -10   1  12     1827.55     1856.18     41.76 o 
  -9   1  12      371.90      352.22     24.55 o 
  -8   1  12     6595.11     6462.83     70.67 o 
  -7   1  12    25585.52    25291.79    179.07 o 
  -6   1  12    17645.29    17617.08    331.40 o 
  -5   1  12     2384.91     2510.09     61.64 o 
  -4   1  12     2282.97     2247.63     44.77 o 
  -3   1  12    10162.36     9855.21    152.65 o 
  -2   1  12    10969.13    10686.01    317.97 o 
  -1   1  12     9492.52     9379.43     88.29 o 
   0   1  12     2454.80     2313.01     50.33 o 
   1   1  12       30.99       54.25     25.20 o 
   2   1  12     1532.76     1481.36     52.34 o 
   3   1  12     4308.74     4432.25    116.89 o 
 -14   2  12     1672.74     1530.07    130.77 o 
 -13   2  12      625.72      609.69     42.95 o 
 -12   2  12        6.88       29.47     24.07 o 
 -11   2  12     2335.46     2356.25     52.19 o 
 -10   2  12     3287.60     3372.60     51.85 o 
  -9   2  12     2822.25     2885.92     46.16 o 
  -8   2  12      518.10      517.41     44.01 o 
  -7   2  12     1317.36     1448.96     78.08 o 
  -6   2  12     4123.99     4208.84     62.47 o 
  -5   2  12     4119.87     4156.48     64.50 o 
  -4   2  12     2420.29     2369.68     50.76 o 
  -3   2  12     2786.61     2771.49     66.86 o 
  -2   2  12      192.70      164.63     24.32 o 
  -1   2  12      513.56      577.21     30.68 o 
   0   2  12     3585.93     3516.79     63.95 o 
   1   2  12     4103.36     3819.46     73.22 o 
   2   2  12      928.81      953.62     46.85 o 
   3   2  12        7.21       22.55     36.66 o 
 -14   3  12       16.56       65.05     68.87 o 
 -13   3  12        9.73        1.43     29.46 o 
 -12   3  12       77.69       96.74     37.62 o 
 -11   3  12      244.20      224.82     26.59 o 
 -10   3  12      521.16      497.47     30.90 o 
  -9   3  12      637.75      653.43     38.15 o 
  -8   3  12      208.45      211.05     31.32 o 
  -7   3  12       35.52       46.01     25.30 o 
  -6   3  12      279.12      257.37     29.79 o 
  -5   3  12      311.12      334.28     27.21 o 
  -4   3  12     1828.77     1862.07     52.92 o 
  -3   3  12     1042.00     1067.48     39.40 o 
  -2   3  12      127.66      124.70     24.07 o 
  -1   3  12      264.90      308.85     28.65 o 
   0   3  12      232.56      209.07     24.91 o 
   1   3  12       95.93       80.95     24.82 o 
   2   3  12       98.99      104.82     28.47 o 
   3   3  12        2.26       44.09     37.41 o 
 -13   4  12     3206.07     3095.06     74.71 o 
 -12   4  12      925.23      885.38     46.71 o 
 -11   4  12      325.29      399.45     30.01 o 
 -10   4  12     1984.65     2051.95     44.51 o 
  -9   4  12     3434.12     3437.26     52.34 o 
  -8   4  12     5548.84     5526.11     62.38 o 
  -7   4  12     2296.62     2331.42     47.00 o 
  -6   4  12       58.56       68.14     21.29 o 
  -5   4  12     1900.78     2051.94     60.41 o 
  -4   4  12     3816.60     3858.11    129.02 o 
  -3   4  12     6814.20     6883.76     94.63 o 
  -2   4  12     2207.37     2229.08     54.29 o 
  -1   4  12       49.16       72.06     22.86 o 
   0   4  12      944.43      963.63     39.77 o 
   1   4  12     2651.36     2655.22     71.53 o 
   2   4  12     2022.47     2035.39     60.42 o 
   3   4  12      770.96      820.14     90.66 o 
 -13   5  12     2014.26     1924.27     63.91 o 
 -12   5  12     5468.61     5387.19    105.84 o 
 -11   5  12     7486.24     7609.32    100.84 o 
 -10   5  12     7798.12     7662.31     78.15 o 
  -9   5  12      217.43      203.92     22.10 o 
  -8   5  12     1285.34     1335.80     36.20 o 
  -7   5  12    14312.95    14223.96    108.98 o 
  -6   5  12    14781.68    13975.27    138.93 o 
  -5   5  12     9757.09     9639.39    113.67 o 
  -4   5  12       44.62       63.02     24.29 o 
  -3   5  12     4030.50     4061.82     67.56 o 
  -2   5  12     8298.71     8489.93    236.87 o 
  -1   5  12     7524.30     7578.02    138.59 o 
   0   5  12     3585.43     3456.04     61.42 o 
   1   5  12     1040.31     1017.33     43.65 o 
   2   5  12      205.66      181.38     37.04 o 
 -13   6  12     3726.47     3747.35     83.12 o 
 -12   6  12      594.80      603.10     42.84 o 
 -11   6  12     1521.19     1556.71     55.58 o 
 -10   6  12     6571.37     6531.41     95.32 o 
  -9   6  12    11066.84    10934.14    119.46 o 
  -8   6  12     6476.41     6395.12     68.23 o 
  -7   6  12      672.11      694.85     43.06 o 
  -6   6  12      149.38      117.43     27.22 o 
  -5   6  12     6140.95     6317.58    130.56 o 
  -4   6  12     7651.72     7738.08    155.15 o 
  -3   6  12     9306.72     9343.97    389.11 o 
  -2   6  12     2901.46     2958.47     95.13 o 
  -1   6  12      189.47      157.15     44.73 o 
   0   6  12     4321.66     4313.88     76.48 o 
   1   6  12     7393.45     7288.00    176.71 o 
   2   6  12     3333.44     3358.02     73.41 o 
 -13   7  12      854.87      741.83    109.76 o 
 -12   7  12      260.61      349.06     38.30 o 
 -11   7  12      310.74      358.75     34.78 o 
 -10   7  12      328.58      347.92     28.78 o 
  -9   7  12      355.53      324.22     27.64 o 
  -8   7  12      803.19      813.95     35.70 o 
  -7   7  12     5321.56     5058.87     89.56 o 
  -6   7  12     5100.12     5083.60     89.32 o 
  -5   7  12      743.79      763.69     45.16 o 
  -4   7  12      315.09      267.82     33.09 o 
  -3   7  12     2418.32     2433.07    161.28 o 
  -2   7  12     1061.35     1116.85    182.85 o 
  -1   7  12      669.54      681.36     63.26 o 
   0   7  12       85.79       72.71     28.10 o 
   1   7  12        2.12      -12.02     28.25 o 
   2   7  12      334.63      295.73     37.90 o 
 -12   8  12      181.73      163.85     34.39 o 
 -11   8  12      259.48      279.05     35.11 o 
 -10   8  12        0.70        2.00     24.77 o 
  -9   8  12      246.69      295.61     27.04 o 
  -8   8  12     1905.76     1949.53     54.49 o 
  -7   8  12     1816.04     1892.58     62.38 o 
  -6   8  12       96.14       98.29     30.99 o 
  -5   8  12      259.26      267.80     33.66 o 
  -4   8  12      349.99      382.30     37.45 o 
  -3   8  12      419.75      524.19     54.42 o 
  -2   8  12      347.70      505.02    144.99 o 
  -1   8  12       39.55       46.39     48.03 o 
   0   8  12        0.46       -1.55     32.47 o 
   1   8  12       14.75       39.71     31.33 o 
   2   8  12      285.90      212.54     53.01 o 
 -12   9  12     2875.46     2670.04     83.47 o 
 -11   9  12     4995.87     4979.83     90.07 o 
 -10   9  12     2751.33     2736.51     82.51 o 
  -9   9  12      189.46      217.19     27.74 o 
  -8   9  12      863.69      906.87     53.03 o 
  -7   9  12     3625.30     3491.23     89.74 o 
  -6   9  12     2969.96     2949.40     75.48 o 
  -5   9  12     3885.24     4041.61     84.92 o 
  -4   9  12     1873.36     2034.03     83.53 o 
  -3   9  12      171.32       96.10     54.49 o 
  -2   9  12     1501.39     1638.74     85.47 o 
  -1   9  12     3586.56     3881.41    237.67 o 
   0   9  12     3231.90     3523.30    121.03 o 
   1   9  12      383.65      386.39     40.13 o 
 -11  10  12      145.57      124.70     41.09 o 
 -10  10  12     2397.52     2309.61     77.66 o 
  -9  10  12     5605.85     5451.39     87.66 o 
  -8  10  12     7299.76     7323.45    136.10 o 
  -7  10  12     3225.55     3187.36     79.66 o 
  -6  10  12      182.20      179.03     34.14 o 
  -5  10  12     2036.38     1951.61     77.85 o 
  -3  10  12     5979.09     6617.07    183.58 o 
  -2  10  12     2058.79     2223.83    137.51 o 
  -1  10  12       77.11      103.03     67.80 o 
   0  10  12      409.96      471.14    161.56 o 
   1  10  12     3501.84     3403.25    105.88 o 
 -11  11  12     3931.33     3821.29    112.10 o 
 -10  11  12     3539.00     3521.77     77.41 o 
  -9  11  12      447.66      443.19     43.60 o 
  -8  11  12      624.22      633.23     49.00 o 
  -7  11  12     2321.37     2318.59     72.75 o 
  -6  11  12     3884.76     3827.59    131.48 o 
  -5  11  12     3172.49     3255.35     83.02 o 
  -4  11  12      689.28      717.12    105.61 o 
  -3  11  12      150.16      182.84     98.81 o 
  -2  11  12     1137.01     1116.42     82.33 o 
  -1  11  12     3653.26     3781.75    148.02 o 
   0  11  12     2443.41     2559.19    112.79 o 
 -10  12  12       15.52       81.09     38.90 o 
  -9  12  12      696.02      698.86     52.13 o 
  -8  12  12      415.58      512.61     47.53 o 
  -7  12  12      382.98      462.71     59.30 o 
  -6  12  12      152.31      110.97     37.36 o 
  -5  12  12       17.40      -12.10     34.83 o 
  -4  12  12       32.52       -3.97     45.27 o 
  -3  12  12      605.70      644.01     64.12 o 
  -2  12  12      850.07      895.99     77.82 o 
  -1  12  12      577.41      677.19     75.03 o 
  -9  13  12      101.13      114.40     40.03 o 
  -8  13  12     1087.31     1103.09    103.30 o 
  -7  13  12      557.37      698.46     54.08 o 
  -6  13  12      570.52      701.95     53.13 o 
  -5  13  12      138.96      131.11     72.80 o 
  -4  13  12       89.03      155.96     55.19 o 
  -3  13  12      324.79      369.96     61.58 o 
  -2  13  12     1607.40     1637.13    130.32 o 
  -1  13  12     1492.39     2005.86    138.86 o 
  -8  14  12     2782.74     2502.89    163.35 o 
  -7  14  12      332.87      260.90     44.54 o 
  -6  14  12      901.31     1000.28     62.87 o 
  -5  14  12     4540.70     4563.80    204.47 o 
  -4  14  12     6302.51     6695.29    216.44 o 
  -3  14  12     3321.98     3337.18    160.66 o 
  -2  14  12      226.34      256.04     77.07 o 
  -7  15  12     5054.16     5275.41    203.35 o 
  -6  15  12     3596.16     4228.33    202.00 o 
  -5  15  12     1922.63     2068.33    164.81 o 
  -4  15  12       16.80       -4.04     68.20 o 
 -14   1  13      960.50      920.02    113.25 o 
 -13   1  13     2088.75     2182.53     64.01 o 
 -12   1  13     1021.50     1059.52     40.22 o 
 -11   1  13      586.86      556.81     29.06 o 
 -10   1  13       77.02       87.06     20.79 o 
  -9   1  13     1253.65     1210.82     39.50 o 
  -8   1  13     4152.19     4193.82     68.74 o 
  -7   1  13     5632.11     5896.75     77.57 o 
  -6   1  13     1108.21     1158.49     38.29 o 
  -5   1  13        2.87        6.37     18.01 o 
  -4   1  13      823.34      869.57     41.30 o 
  -3   1  13     2698.84     2750.97     71.73 o 
  -2   1  13     2653.12     2730.77     89.70 o 
  -1   1  13      371.49      461.92     39.88 o 
   0   1  13       40.88       58.22     24.86 o 
   1   1  13      325.74      394.75     40.80 o 
   2   1  13     1031.34     1102.44     84.43 o 
 -14   2  13     2704.20     2482.10    148.19 o 
 -13   2  13     1641.65     1614.34     59.96 o 
 -12   2  13     1022.54      997.55     44.15 o 
 -11   2  13     8085.13     7971.87     90.07 o 
 -10   2  13    10001.20     9972.94    118.22 o 
  -9   2  13     3813.67     3698.37     59.30 o 
  -8   2  13      345.38      325.16     24.63 o 
  -7   2  13     1177.36     1223.69     38.91 o 
  -6   2  13     6253.19     6220.97    145.34 o 
  -5   2  13     6721.32     6709.00     84.03 o 
  -4   2  13     5419.29     5617.92    110.44 o 
  -3   2  13     1618.73     1651.56     65.50 o 
  -2   2  13       34.47      -17.30     28.19 o 
  -1   2  13     3617.64     3664.36     81.39 o 
   0   2  13     5965.95     5952.70     86.47 o 
   1   2  13     4575.38     4557.30     80.98 o 
   2   2  13     1117.20     1016.40     66.76 o 
 -13   3  13     3881.67     4068.75     83.37 o 
 -12   3  13     3902.24     3860.26     78.35 o 
 -11   3  13     2176.09     2191.07     53.91 o 
 -10   3  13      423.16      440.41     30.28 o 
  -9   3  13     2339.07     2315.34     45.87 o 
  -8   3  13     6623.71     6666.11     78.21 o 
  -7   3  13     8656.33     8869.41    190.13 o 
  -6   3  13     3140.10     3207.09     61.86 o 
  -5   3  13      370.30      443.53     74.86 o 
  -4   3  13     5984.50     5855.58     84.52 o 
  -3   3  13    11129.91    10788.60    387.37 o 
  -2   3  13     8311.38     8438.62    183.78 o 
  -1   3  13     1585.97     1560.02     84.80 o 
   0   3  13        4.43       15.35     22.79 o 
   1   3  13      409.45      393.60     34.53 o 
   2   3  13     1612.88     1604.24     78.32 o 
 -13   4  13      256.89      309.43     37.42 o 
 -12   4  13      403.63      391.51     37.72 o 
 -11   4  13     3486.39     3407.26     57.92 o 
 -10   4  13     2322.43     2433.92     49.33 o 
  -9   4  13      802.90      843.51     33.13 o 
  -8   4  13      103.13      191.50     23.75 o 
  -7   4  13     1605.84     1650.55     49.17 o 
  -6   4  13     2596.68     2605.36    127.01 o 
  -5   4  13     1939.50     2085.29     59.20 o 
  -4   4  13      409.44      399.53     35.64 o 
  -3   4  13      507.00      576.64     82.61 o 
  -2   4  13      222.20      236.07     43.30 o 
  -1   4  13     1711.44     1677.44     63.10 o 
   0   4  13     4545.08     4553.15     71.95 o 
   1   4  13     2024.50     2061.92    116.85 o 
 -13   5  13      227.22      213.27     34.79 o 
 -12   5  13      856.54      957.61     55.02 o 
 -11   5  13      545.97      566.80     34.68 o 
 -10   5  13      413.61      421.56     27.64 o 
  -9   5  13       83.17       90.82     20.45 o 
  -8   5  13        3.14        0.00     19.74 o 
  -7   5  13       49.83       38.86     24.97 o 
  -6   5  13      267.83      336.97     35.54 o 
  -5   5  13     1412.93     1448.13     54.09 o 
  -4   5  13     1256.27     1317.75     52.84 o 
  -3   5  13      564.64      575.83     35.87 o 
  -2   5  13      121.96      112.01     77.97 o 
  -1   5  13     1545.81     1581.85     62.14 o 
   0   5  13     1509.20     1534.31    114.80 o 
   1   5  13      386.49      412.97     36.66 o 
 -13   6  13     1296.24     1392.89    137.85 o 
 -12   6  13       41.35       32.61     30.91 o 
 -11   6  13      704.08      707.98     35.21 o 
 -10   6  13     3010.46     3118.96     55.28 o 
  -9   6  13     5111.50     5049.61     65.46 o 
  -8   6  13     7160.55     7134.60    145.71 o 
  -7   6  13      993.52     1060.66     51.33 o 
  -6   6  13     1386.45     1367.11     54.50 o 
  -5   6  13     4936.07     4923.64    139.23 o 
  -4   6  13     5863.31     6076.50    132.07 o 
  -3   6  13     4526.35     4522.83    234.86 o 
  -2   6  13      598.87      659.22    130.83 o 
  -1   6  13      148.58      151.68     45.34 o 
   0   6  13     1243.36     1237.58     54.83 o 
   1   6  13     1940.97     1929.79     56.51 o 
 -12   7  13     8282.28     7990.34    112.99 o 
 -11   7  13     6541.97     6741.36    170.08 o 
 -10   7  13     1636.36     1678.61     59.13 o 
  -9   7  13      970.29      863.78     39.43 o 
  -8   7  13     6551.78     6414.94    105.81 o 
  -7   7  13    13205.24    13013.35    146.96 o 
  -6   7  13     9411.55     9716.10    126.15 o 
  -5   7  13     5239.78     5265.97    116.59 o 
  -4   7  13        5.39       18.22     27.42 o 
  -3   7  13     3554.56     3166.64    156.95 o 
  -2   7  13    10981.57    11364.85    610.16 o 
  -1   7  13     6923.68     7405.62    288.45 o 
   0   7  13     2965.42     3067.59    108.67 o 
   1   7  13        0.20      -35.96     35.96 o 
 -12   8  13        2.63       11.62     31.69 o 
 -11   8  13     3940.58     3873.38     79.87 o 
 -10   8  13     9946.96     9724.80    128.99 o 
  -9   8  13    11828.84    11693.08    196.40 o 
  -8   8  13     4548.30     4707.30     94.23 o 
  -7   8  13      467.71      496.62     53.24 o 
  -6   8  13     1422.62     1474.21     59.57 o 
  -5   8  13     9495.22     9091.04    124.00 o 
  -4   8  13    12776.22    12811.51    236.96 o 
  -3   8  13     7611.53     7232.51    228.85 o 
  -2   8  13     1021.92     1099.52     81.86 o 
  -1   8  13      632.34      657.15     85.89 o 
   0   8  13     4853.16     4928.45    110.30 o 
 -12   9  13     2458.74     2436.83    138.64 o 
 -11   9  13     2425.25     2320.72     67.06 o 
 -10   9  13      652.21      603.34     40.47 o 
  -9   9  13       49.93      102.07     28.86 o 
  -8   9  13     3076.89     3041.10    104.69 o 
  -7   9  13     5963.27     5905.37    120.86 o 
  -6   9  13     7076.95     6799.10    138.33 o 
  -5   9  13     1491.86     1486.11     61.68 o 
  -4   9  13      141.93      172.82     42.24 o 
  -2   9  13     2859.48     2957.09    109.57 o 
  -1   9  13     3538.05     4149.32    239.58 o 
   0   9  13      892.35      973.63     67.29 o 
 -11  10  13      381.69      389.73     76.06 o 
 -10  10  13      635.76      701.91     52.44 o 
  -9  10  13      220.60      204.74     37.77 o 
  -8  10  13      260.60      224.49     37.88 o 
  -7  10  13      117.20       94.22     33.81 o 
  -6  10  13       33.31       15.76     47.37 o 
  -5  10  13       97.02      134.41     33.45 o 
  -4  10  13       90.38      145.15     72.80 o 
  -3  10  13      678.44      631.62    103.81 o 
  -2  10  13      195.88      271.23     58.54 o 
  -1  10  13        0.74       57.82     54.30 o 
 -10  11  13       36.90       14.16     35.39 o 
  -9  11  13      364.33      369.10     44.11 o 
  -8  11  13     1810.72     1834.52     70.15 o 
  -7  11  13      757.07      798.09     58.48 o 
  -6  11  13      794.01      732.41     51.40 o 
  -5  11  13      344.73      346.92     54.46 o 
  -4  11  13        6.15       17.19     71.79 o 
  -3  11  13      400.55      384.57     96.06 o 
  -2  11  13     1714.81     1834.32    158.07 o 
  -1  11  13     1467.27     1662.08    138.64 o 
  -9  12  13     4531.05     4373.63    125.96 o 
  -8  12  13     2437.08     2561.88     83.41 o 
  -7  12  13       31.89       -4.11     35.13 o 
  -6  12  13     3203.81     3313.90     89.23 o 
  -5  12  13     6187.11     6373.54    150.14 o 
  -4  12  13     5615.25     5761.76    224.36 o 
  -3  12  13     1238.47     1240.10    139.20 o 
  -2  12  13      149.43      161.56     73.36 o 
  -8  13  13     3352.43     3482.54    122.57 o 
  -7  13  13     4291.21     4321.06    103.32 o 
  -6  13  13     2941.56     3023.70    112.06 o 
  -5  13  13      480.36      546.72     63.55 o 
  -4  13  13      557.70      529.05    100.89 o 
  -3  13  13     2953.19     3038.23    155.60 o 
  -7  14  13        7.30       34.98     56.62 o 
  -6  14  13      739.16      645.10    113.58 o 
 -13   0  14      387.11      393.53     45.67 o 
 -12   0  14     2368.40     2329.45    121.68 o 
 -11   0  14     6973.53     7056.92    109.97 o 
 -10   0  14     4360.94     4504.69    111.06 o 
  -9   0  14     1400.12     1428.28     69.54 o 
  -8   0  14       11.87       35.60     31.50 o 
  -7   0  14     2289.19     2162.22     74.99 o 
  -6   0  14     2305.13     2494.86     88.98 o 
  -5   0  14     2075.88     2072.46    135.32 o 
  -4   0  14     1942.92     1905.92    122.18 o 
  -3   0  14      474.12      554.77     81.90 o 
  -2   0  14       22.67       36.06     59.32 o 
  -1   0  14     2695.41     2774.43    129.99 o 
   0   0  14     2817.55     2603.33    130.55 o 
   1   0  14     1800.36     1834.75    115.72 o 
 -13   1  14     2102.52     2213.57     59.25 o 
 -12   1  14      913.85      896.52     43.36 o 
 -11   1  14      396.12      391.22     27.52 o 
 -10   1  14       17.29       34.59     25.39 o 
  -9   1  14     1049.35     1083.16     45.12 o 
  -8   1  14     3364.55     3321.81     82.03 o 
  -7   1  14     3408.78     3523.76     85.39 o 
  -6   1  14      506.07      404.95     29.62 o 
  -5   1  14      194.47      199.75     32.17 o 
  -4   1  14     2112.83     2187.43    132.58 o 
  -3   1  14     1910.52     1997.54     84.41 o 
  -2   1  14      521.01      517.91     44.63 o 
  -1   1  14       40.85       40.16     38.78 o 
   0   1  14        1.51       27.57     53.37 o 
   1   1  14      397.38      354.50     49.57 o 
 -13   2  14       19.66       42.94     31.83 o 
 -12   2  14       17.78       11.11     25.65 o 
 -11   2  14      363.53      388.39     31.26 o 
 -10   2  14      178.27      226.30     29.29 o 
  -9   2  14       36.38        0.58     21.93 o 
  -8   2  14       71.17       65.09     22.30 o 
  -7   2  14        9.89       13.65     23.71 o 
  -6   2  14      155.88      185.41     28.07 o 
  -5   2  14      184.27      181.18     28.49 o 
  -4   2  14       96.66      102.02     31.64 o 
  -3   2  14      113.44       96.63     32.36 o 
  -2   2  14        0.86       61.81     38.82 o 
  -1   2  14       28.60       60.05     34.24 o 
   0   2  14      136.81       72.30     33.34 o 
   1   2  14      121.96      125.37     43.51 o 
 -13   3  14     1561.42     1670.93     62.11 o 
 -12   3  14      852.37      871.54     58.04 o 
 -11   3  14      161.89      142.58     25.60 o 
 -10   3  14      699.71      671.03     33.33 o 
  -9   3  14     2674.05     2794.80     56.98 o 
  -8   3  14     4234.06     4272.08     91.19 o 
  -7   3  14     2052.19     2166.82     56.97 o 
  -6   3  14      475.45      476.00     33.58 o 
  -5   3  14       53.92       59.68     67.46 o 
  -4   3  14     1875.33     2008.71     66.84 o 
  -3   3  14     3194.82     3426.12    155.98 o 
  -2   3  14     1947.82     1951.24     85.22 o 
  -1   3  14      183.13      178.13     37.71 o 
   0   3  14        0.56       34.06     34.48 o 
 -13   4  14       21.85       25.93     36.45 o 
 -12   4  14     2964.86     2975.98     93.08 o 
 -11   4  14     7256.75     7242.38     82.27 o 
 -10   4  14     6740.44     6694.11    128.29 o 
  -9   4  14     2859.81     2912.48     57.94 o 
  -8   4  14      243.51      237.59     29.35 o 
  -7   4  14     3528.64     3699.33     71.39 o 
  -6   4  14    10363.27    10231.90    314.63 o 
  -5   4  14     8797.40     8567.60    205.82 o 
  -4   4  14     3270.87     3307.52     81.35 o 
  -3   4  14      285.89      318.30     32.22 o 
  -2   4  14     1606.96     1520.67    202.56 o 
  -1   4  14     6261.45     5965.14    107.80 o 
   0   4  14     4586.61     4695.30    165.36 o 
 -12   5  14     3843.23     3890.99     81.02 o 
 -11   5  14      791.05      837.79     38.43 o 
 -10   5  14       25.36       59.32     22.17 o 
  -9   5  14     5895.71     6007.42     80.07 o 
  -8   5  14    10134.07    10173.59    115.46 o 
  -7   5  14     9238.32     9246.83    141.79 o 
  -6   5  14     1772.42     1920.19     62.74 o 
  -5   5  14      154.02      145.49     30.52 o 
  -4   5  14     7176.89     7122.83    199.70 o 
  -3   5  14    10710.86    10100.87    255.48 o 
  -2   5  14     5871.02     6029.82    181.05 o 
  -1   5  14     1294.02     1404.68     81.09 o 
   0   5  14        1.09       59.54     36.43 o 
 -12   6  14     1798.72     1853.91     81.76 o 
 -11   6  14     4599.96     4451.30     67.80 o 
 -10   6  14     3622.43     3618.73     59.95 o 
  -9   6  14     1799.62     1874.09     66.69 o 
  -8   6  14       21.02       21.15     29.19 o 
  -7   6  14     1128.24     1041.95     53.58 o 
  -6   6  14     3446.20     3521.10     80.10 o 
  -5   6  14     5097.69     5067.15     94.45 o 
  -4   6  14     2761.35     2776.31     73.23 o 
  -3   6  14      540.58      509.16     87.86 o 
  -2   6  14      163.08      126.39     73.92 o 
  -1   6  14     2297.26     2562.24    185.09 o 
   0   6  14     4390.69     4272.70    374.34 o 
 -12   7  14       17.15       73.91     38.81 o 
 -11   7  14       29.62       32.25     26.26 o 
 -10   7  14        3.55       12.65     24.85 o 
  -9   7  14       70.03      104.68     33.89 o 
  -8   7  14      743.46      673.07     47.05 o 
  -7   7  14     1981.66     1977.79     74.42 o 
  -6   7  14      766.69      750.76     48.24 o 
  -5   7  14      353.95      357.88     40.28 o 
  -4   7  14      628.43      589.90     59.41 o 
  -3   7  14      513.95      433.21     85.38 o 
  -2   7  14       54.23      108.98     75.05 o 
  -1   7  14        7.40      -22.18     52.25 o 
 -12   8  14      340.24      343.90     79.77 o 
 -11   8  14      297.75      339.92     41.14 o 
 -10   8  14      311.23      343.65     37.31 o 
  -9   8  14      672.73      770.30     76.25 o 
  -8   8  14      787.04      769.31     51.63 o 
  -7   8  14      225.70      208.24     37.03 o 
  -6   8  14     1751.66     1847.01     66.08 o 
  -5   8  14     1842.41     1906.46     67.40 o 
  -4   8  14      425.75      457.34     52.48 o 
  -3   8  14        2.34       25.95     66.96 o 
  -2   8  14       88.15      188.30     82.80 o 
  -1   8  14      272.02      342.38     92.86 o 
 -10   9  14      759.89      699.26     55.28 o 
  -9   9  14     7000.97     6923.16    119.91 o 
  -8   9  14     6705.68     6486.80    121.27 o 
  -7   9  14     3096.36     3351.56     85.31 o 
  -6   9  14      975.30      998.77    106.74 o 
  -5   9  14        7.84      -22.19     31.11 o 
  -4   9  14     1584.82     1666.84    118.36 o 
  -3   9  14     5501.09     5340.01    214.14 o 
  -2   9  14     4966.33     5374.50    220.99 o 
 -10  10  14     7639.60     7320.83    158.93 o 
  -9  10  14     3816.78     3711.72     95.61 o 
  -8  10  14       72.42       57.36     36.74 o 
  -7  10  14     3054.77     2943.58     84.51 o 
  -6  10  14    11708.13    12090.34    156.27 o 
  -5  10  14     9849.57    10274.25    255.76 o 
  -4  10  14     4477.51     5026.00    170.09 o 
  -3  10  14      184.87      269.19     89.43 o 
  -9  11  14     4525.50     4368.23    141.94 o 
  -8  11  14     7094.57     6905.16    123.34 o 
  -7  11  14     4933.04     4916.04    106.40 o 
  -6  11  14     1064.99     1079.31     62.24 o 
  -5  11  14      670.04      628.36     65.69 o 
  -4  11  14     4375.54     4702.68    155.66 o 
  -9  12  14      715.31      747.45    102.35 o 
  -8  12  14       61.56       56.94     53.92 o 
  -7  12  14     1171.69     1181.77     73.45 o 
  -6  12  14     1916.99     1986.39     94.59 o 
  -5  12  14     2591.95     2605.91    141.33 o 
 -13   1  15     1586.09     1617.90     76.67 o 
 -12   1  15      619.36      663.34     47.37 o 
 -11   1  15      123.55      175.00     32.46 o 
 -10   1  15      980.79     1014.95     48.27 o 
  -9   1  15     3806.66     3807.75     69.26 o 
  -8   1  15     3413.66     3485.32     73.01 o 
  -7   1  15     2055.06     1983.66     60.37 o 
  -6   1  15      411.74      417.60     36.33 o 
  -5   1  15      731.56      666.19     51.10 o 
  -4   1  15     3780.96     3587.51    105.16 o 
  -3   1  15     2692.35     2741.07    100.50 o 
  -2   1  15      550.39      557.61     47.23 o 
  -1   1  15        6.29      -17.66     39.11 o 
 -13   2  15      470.76      448.19     50.47 o 
 -12   2  15     5349.19     5354.85     82.37 o 
 -11   2  15     7942.46     7873.38    112.15 o 
 -10   2  15     3561.57     3520.95     99.72 o 
  -9   2  15     1178.43     1184.75     44.45 o 
  -8   2  15      613.34      624.80     41.29 o 
  -7   2  15     4194.74     4088.86     75.13 o 
  -6   2  15     5638.74     5561.52    182.95 o 
  -5   2  15     4458.11     4345.91     95.00 o 
  -4   2  15     2181.85     2328.77    131.11 o 
  -3   2  15      175.75      177.75     49.13 o 
  -2   2  15     2024.68     1903.15     90.52 o 
  -1   2  15     5597.59     5242.97    123.78 o 
 -13   3  15     2712.51     2757.10     83.26 o 
 -12   3  15     1717.18     1706.85     52.66 o 
 -11   3  15      201.83      274.06     27.71 o 
 -10   3  15      295.43      298.74     35.08 o 
  -9   3  15     5534.04     5493.14    171.01 o 
  -8   3  15     7245.02     7287.70     99.76 o 
  -7   3  15     5134.74     5143.69     84.24 o 
  -6   3  15      166.31      190.88     69.82 o 
  -5   3  15      652.38      614.16     48.87 o 
  -4   3  15     6185.35     6124.29    110.13 o 
  -3   3  15     5197.62     5101.68    121.52 o 
  -2   3  15     1115.15     1112.97     78.03 o 
  -1   3  15      177.04      320.53     72.02 o 
 -12   4  15     1976.23     1956.94     52.07 o 
 -11   4  15     3754.63     3706.38     63.17 o 
 -10   4  15     1776.35     1739.43     55.66 o 
  -9   4  15      215.45      244.30     33.67 o 
  -8   4  15        0.08      -26.23     26.23 o 
  -7   4  15      129.83      156.98     33.81 o 
  -6   4  15      633.80      769.04     49.05 o 
  -5   4  15     1875.33     1979.77     72.09 o 
  -4   4  15     1114.03     1300.57     61.78 o 
  -3   4  15      640.87      842.46     69.87 o 
  -2   4  15      225.68      222.48     51.13 o 
  -1   4  15     1400.46     1379.63     86.78 o 
 -12   5  15       20.28       15.40     25.58 o 
 -11   5  15      806.80      878.91     39.94 o 
 -10   5  15      482.37      559.18     40.14 o 
  -9   5  15      112.60      105.66     29.81 o 
  -8   5  15       42.32       39.07     32.58 o 
  -7   5  15     1184.58     1201.14     57.16 o 
  -6   5  15      954.35      938.75     52.79 o 
  -5   5  15      262.23      299.21     53.25 o 
  -4   5  15       95.01      136.37     35.85 o 
  -3   5  15        2.88       21.80     78.31 o 
  -2   5  15       41.69       45.50     76.51 o 
  -1   5  15       75.50       55.05     89.32 o 
 -12   6  15     2532.65     2522.55    139.09 o 
 -11   6  15     2000.09     1952.35     51.04 o 
 -10   6  15      602.24      683.94     87.10 o 
  -9   6  15       55.06       35.58     33.40 o 
  -8   6  15     1193.92     1134.14     88.32 o 
  -7   6  15     3677.69     3694.51    116.29 o 
  -6   6  15     3677.12     3728.55     86.22 o 
  -5   6  15     1255.03     1257.53     79.79 o 
  -4   6  15      219.04      195.49     72.80 o 
  -3   6  15     1918.82     1718.81    143.24 o 
  -2   6  15     3577.80     3552.22    187.73 o 
 -12   7  15      233.59      179.98     67.30 o 
 -11   7  15      771.08      786.63     48.18 o 
 -10   7  15     4471.61     4368.62    115.34 o 
  -9   7  15    10294.49     9993.86    142.00 o 
  -8   7  15     3832.30     3984.59     92.53 o 
  -7   7  15      507.93      539.52     48.18 o 
  -6   7  15     1157.16     1230.84     88.91 o 
  -5   7  15     3962.62     4065.37     90.96 o 
  -4   7  15     7239.38     7120.39    232.45 o 
  -2   7  15     1036.28      833.96    115.49 o 
 -11   8  15     5217.60     5438.99    193.69 o 
 -10   8  15     1025.93     1102.77     64.99 o 
  -9   8  15      167.12      247.04     41.44 o 
  -8   8  15     3349.11     3261.23     86.73 o 
  -7   8  15     6678.98     6336.71    114.48 o 
  -6   8  15     5865.40     5897.55    186.57 o 
  -5   8  15     2352.61     2426.44    141.78 o 
  -4   8  15      121.53      159.87     77.63 o 
  -3   8  15      862.55      798.34    115.72 o 
 -10   9  15     2040.47     1855.54    137.18 o 
  -9   9  15     2009.85     1915.66     74.55 o 
  -8   9  15     1940.73     1862.35     73.87 o 
  -7   9  15      481.47      491.27     53.56 o 
  -6   9  15      551.02      465.09     47.43 o 
  -5   9  15     2922.11     2882.74    104.39 o 
  -4   9  15     3373.71     3323.09    111.16 o 
 -10  10  15       12.97       69.43     71.45 o 
  -9  10  15      504.84      514.67     72.12 o 
  -8  10  15     1034.04      981.87     62.22 o 
  -7  10  15       33.81       73.75     38.75 o 
  -6  10  15       35.62       66.79     39.95 o 
  -5  10  15        0.30      -25.28     56.29 o 
  -4  10  15       31.17      120.10     62.69 o 
  -8  11  15      445.44      431.18     84.82 o 
  -7  11  15      175.77      204.47     77.97 o 
  -6  11  15      174.13      102.46     62.58 o 
  -5  11  15        9.07       93.92     67.52 o 
 -12   0  16     9176.76     9471.51    175.11 o 
 -11   0  16     8234.06     8501.24    162.28 o 
 -10   0  16     1878.52     1953.23    129.59 o 
  -9   0  16       56.17      136.72     32.96 o 
  -8   0  16     6922.16     7139.73    214.70 o 
  -7   0  16    10171.50    10331.74    254.36 o 
  -6   0  16     9151.72     9089.85    169.60 o 
  -5   0  16     2627.66     2727.25    145.49 o 
  -4   0  16      768.20     1102.92    114.48 o 
  -3   0  16      740.67      576.68     91.23 o 
  -2   0  16     5241.62     4945.33    175.49 o 
 -12   1  16       76.95      124.49     34.84 o 
 -11   1  16      510.27      541.99     44.03 o 
 -10   1  16     4071.53     4005.39    124.53 o 
  -9   1  16     8460.86     8112.69    313.72 o 
  -8   1  16     6727.60     6702.63    128.21 o 
  -7   1  16     1868.40     1968.38     73.44 o 
  -6   1  16      518.34      462.74     39.35 o 
  -5   1  16     5084.09     5176.09    156.74 o 
  -4   1  16     8991.51     9053.59    171.15 o 
  -3   1  16     3493.04     3455.73    109.41 o 
  -2   1  16      615.24      638.92     89.43 o 
 -12   2  16     2680.11     2675.91     66.03 o 
 -11   2  16     2873.34     2717.12     86.96 o 
 -10   2  16      876.52      931.87     47.11 o 
  -9   2  16       73.14       86.35     28.96 o 
  -8   2  16      614.62      569.57     40.69 o 
  -7   2  16      807.39      733.97     53.56 o 
  -6   2  16     1458.94     1502.01     67.54 o 
  -5   2  16     1445.94     1430.06     67.39 o 
  -4   2  16       95.48      101.94     49.56 o 
  -3   2  16       44.15       98.42     48.99 o 
  -2   2  16      836.47      890.92    104.60 o 
 -12   3  16        4.10       -1.71     31.94 o 
 -11   3  16      102.91      154.14     30.23 o 
 -10   3  16      220.69      232.66     34.56 o 
  -9   3  16       53.91       57.70     28.90 o 
  -8   3  16      105.48       71.85     30.72 o 
  -7   3  16       80.83       67.75     45.01 o 
  -6   3  16       10.49       59.26     36.12 o 
  -5   3  16      181.20      232.76     40.86 o 
  -4   3  16      352.90      312.74     44.45 o 
  -3   3  16        2.32        4.90     48.21 o 
  -2   3  16       96.59       70.31     54.54 o 
 -12   4  16     2552.01     2832.10    107.13 o 
 -11   4  16     1582.86     1565.62     57.39 o 
 -10   4  16      555.49      590.31     42.55 o 
  -9   4  16       88.04       97.61     31.48 o 
  -8   4  16     1992.07     1988.82     91.84 o 
  -7   4  16     2395.42     2414.92    100.02 o 
  -6   4  16     2309.80     2382.45     70.09 o 
  -5   4  16      296.08      282.09     43.52 o 
  -4   4  16      276.47      100.78     78.64 o 
  -3   4  16     1398.31     1279.42    136.50 o 
 -12   5  16       51.90       65.32     40.23 o 
 -11   5  16     1345.13     1290.64     57.77 o 
 -10   5  16     3158.57     3179.41     76.92 o 
  -9   5  16     5283.56     5120.81    126.67 o 
  -8   5  16     2480.52     2572.51    175.04 o 
  -7   5  16      119.33      121.26     37.46 o 
  -6   5  16     2201.66     1968.49     93.70 o 
  -5   5  16     4027.42     4365.50    101.60 o 
  -4   5  16     5452.63     5527.18    212.90 o 
  -3   5  16     1335.42     1599.16    145.27 o 
 -11   6  16     2548.21     2507.49    148.52 o 
 -10   6  16       54.87       75.59     37.22 o 
  -9   6  16      753.80      673.27     52.26 o 
  -8   6  16     2940.51     2997.63     84.25 o 
  -7   6  16     3840.06     3949.43     92.23 o 
  -6   6  16     2139.18     2040.17    247.22 o 
  -5   6  16      323.35      447.62     62.32 o 
  -4   6  16       78.98       86.51     86.51 o 
 -11   7  16       29.31      100.78     71.79 o 
 -10   7  16      503.29      418.23     46.46 o 
  -9   7  16      463.11      396.64     46.42 o 
  -8   7  16     1014.02      951.89     71.11 o 
  -7   7  16      298.40      288.08     42.85 o 
  -6   7  16      230.94      154.11     40.28 o 
  -5   7  16     1592.81     1397.61    138.19 o 
 -10   8  16       16.71      -55.28     72.91 o 
  -9   8  16        5.87       21.87     38.96 o 
  -8   8  16       25.52       43.04     37.22 o 
  -7   8  16      405.48      509.93     51.98 o 
  -6   8  16       92.96      139.64     44.97 o 
  -8   9  16       30.66       48.25     45.49 o 
  -7   9  16      185.38      112.25     49.26 o 
  -6   9  16      360.06      249.64     66.96 o 
 -11   1  17      810.12      864.18     50.24 o 
 -10   1  17     1737.56     1757.13     64.00 o 
  -9   1  17     1410.07     1457.15     77.61 o 
  -8   1  17      135.60      108.37     36.04 o 
  -7   1  17      163.73      156.74     35.99 o 
  -6   1  17     1184.92     1206.40     68.16 o 
  -5   1  17     2700.76     2785.35    127.63 o 
  -4   1  17     1953.88     2024.66    104.71 o 
 -11   2  17     1188.18     1219.60     66.04 o 
 -10   2  17      289.07      297.52     42.39 o 
  -9   2  17     3686.53     3638.63     98.93 o 
  -8   2  17     6034.46     6362.11    108.01 o 
  -7   2  17     3942.24     4155.59    113.25 o 
  -6   2  17     1857.68     2028.52    134.58 o 
  -5   2  17        0.05       61.72     40.62 o 
  -4   2  17      766.37      675.11     65.40 o 
 -11   3  17     4024.91     4162.72    159.31 o 
 -10   3  17     6413.86     6728.00    122.61 o 
  -9   3  17     5068.47     5214.69    127.92 o 
  -8   3  17      772.63      884.87    177.00 o 
  -7   3  17      935.26      882.24    122.29 o 
  -6   3  17     6903.35     7044.32    135.26 o 
  -5   3  17     7612.65     7843.43    142.54 o 
 -10   4  17      502.41      534.49     52.18 o 
  -9   4  17     3394.53     3417.11     91.57 o 
  -8   4  17     3742.39     3747.11    122.83 o 
  -7   4  17     2045.74     2120.22     72.07 o 
  -6   4  17      455.04      452.09     56.48 o 
  -5   4  17        1.39      -30.66     46.38 o 
 -10   5  17      266.69      291.43     68.20 o 
  -9   5  17      140.59      119.56     40.73 o 
  -8   5  17       24.40       42.39     37.83 o 
  -7   5  17      282.57      321.10     60.05 o 
  -6   5  17      852.06      836.59     72.09 o 
  -9   6  17        4.21       54.04     59.21 o 
  -8   6  17       20.73       74.27     47.30 o 
  -7   6  17      224.09      296.26     82.69 o 
  -6   6  17      467.28      356.10     57.48 o 
  -9   7  17     1975.48     2094.39    126.28 o 
  -8   7  17      421.16      491.96     91.56 o 
  -7   7  17       59.87       72.46     74.26 o 
                                                 
